# Supplementary material for: Screening of Candidate Genes Associated with Brown Stripe Resistance in Sugarcane via BSR-seq Analysis
Source: Int J Mol Sci. 2022 Dec 7;23(24):15500. doi: 10.3390/ijms232415500 (PMC9778799; doi:10.3390/ijms232415500)
Supplement: Supplementary file 1 [file ijms-23-15500-s001.zip]

Archive with 12 entries (12 files):
- Supplementary_Material - Figure S1.pdf
- Supplementary_Material - Figure S2.pdf
- Supplementary_Material - Figure S3.pdf
- Supplementary_Material - Figure S4.pdf
- Supplementary_Material - Table S1.pdf
- Supplementary_Material - Table S2.pdf
- Supplementary_Material - Table S3.pdf
- Supplementary_Material - Table S4.pdf
- Supplementary_Material - Table S5.pdf
- Supplementary_Material - Table S6.pdf
- Supplementary_Material - Table S7.xlsx
- Supplementary_Material - Table S8.pdf
