# Supplementary material for: Screening of Candidate Genes Associated with Brown Stripe Resistance in Sugarcane via BSR-seq Analysis
Source: Int J Mol Sci. 2022 Dec 7;23(24):15500. doi: 10.3390/ijms232415500 (PMC9778799; doi:10.3390/ijms232415500)
Supplement: Supplementary file 1 [file ijms-23-15500-s001.zip › Supplementary_Material - Table S7.xlsx]

## Sheet: ED and ΔSNP-index
Supplementary Table S7 The value of Euclidean distance (ED) and ΔSNP-index on the chromosome of Saccharum spontaneum
#Chr	Position	ED-Value	#Chr	Position	T03	T04	ΔSNP-index
Chr1A	515856	0.0318481	Chr1A	515856	0.892857	0.766667	0.12619
Chr1A	638229	0.222222	Chr1A	638229	1	0.666667	0.333333
Chr1A	698359	0.0436467	Chr1A	698359	0.875	0.727273	0.147727
Chr1A	744584	0.0856124	Chr1A	744584	1	0.793103	0.206897
Chr1A	744686	0.0211938	Chr1A	744686	0.75	0.647059	0.102941
Chr1A	744695	0.125	Chr1A	744695	1	0.75	0.25
Chr1A	744702	0.00374445	Chr1A	744702	0.769231	0.8125	-0.0432692
Chr1A	753887	0.034638	Chr1A	753887	0.828571	0.69697	0.131602
Chr1A	786964	0.923406	Chr1A	786964	0.833333	0.153846	0.679487
Chr1A	808700	0.140138	Chr1A	808700	0.5	0.235294	0.264706
Chr1A	809436	0.00480584	Chr1A	809436	0.882353	0.833333	0.0490196
Chr1A	826900	0.0918367	Chr1A	826900	0.5	0.714286	-0.214286
Chr1A	941964	0.17301	Chr1A	941964	0.764706	0.470588	0.294118
Chr1A	949271	0.00169302	Chr1A	949271	0.689655	0.71875	-0.0290948
Chr1A	966712	0.0193985	Chr1A	966712	0.568182	0.666667	-0.0984848
Chr1A	1231815	0.0769527	Chr1A	1231815	0.653846	0.85	-0.196154
Chr1A	1277415	0.00250149	Chr1A	1277415	0.45	0.414634	0.0353659
Chr1A	1279327	0.0238118	Chr1A	1279327	0.95122	0.842105	0.109114
Chr1A	1302628	0.0686203	Chr1A	1302628	0.642857	0.457627	0.18523
Chr1A	1302774	0.0918367	Chr1A	1302774	0.428571	0.642857	-0.214286
Chr1A	1303102	0.0567698	Chr1A	1303102	0.375	0.543478	-0.168478
Chr1A	1303184	0.0016642	Chr1A	1303184	0.875	0.846154	0.0288462
Chr1A	1303398	0.005	Chr1A	1303398	0.75	0.7	0.05
Chr1A	1372620	0.00163265	Chr1A	1372620	0.571429	0.6	-0.0285714
Chr1A	1635202	0.00472608	Chr1A	1635202	0.777778	0.729167	0.0486111
Chr1A	1636912	9.84918e-05	Chr1A	1636912	0.526316	0.533333	-0.00701754
Chr1A	1649870	2.82662e-05	Chr1A	1649870	0.710526	0.714286	-0.0037594
Chr1A	1649990	0.227301	Chr1A	1649990	0.791667	0.454545	0.337121
Chr1A	1650193	0.0193985	Chr1A	1650193	0.916667	0.818182	0.0984848
Chr1A	2005502	0.154321	Chr1A	2005502	1	0.722222	0.277778
Chr1A	2105323	0.0264753	Chr1A	2105323	0.789474	0.674419	0.115055
Chr1A	2107309	0.00653061	Chr1A	2107309	0.8	0.857143	-0.0571429
Chr1A	2125722	0.0868056	Chr1A	2125722	0.833333	0.625	0.208333
Chr1A	2148188	0.125	Chr1A	2148188	0.25	0.5	-0.25
Chr1A	2149436	0.5	Chr1A	2149436	1	0.5	0.5
Chr1A	2149464	0.189349	Chr1A	2149464	1	0.692308	0.307692
Chr1A	2184519	0.0847751	Chr1A	2184519	0.705882	0.5	0.205882
Chr1A	2192740	0.0632099	Chr1A	2192740	0.6	0.777778	-0.177778
Chr1A	2626543	0.0350346	Chr1A	2626543	0.882353	0.75	0.132353
Chr1A	2626591	0.0326543	Chr1A	2626591	0.722222	0.85	-0.127778
Chr1A	2627612	0.32	Chr1A	2627612	0.6	1	-0.4
Chr1A	2630058	8.88889e-05	Chr1A	2630058	0.833333	0.84	-0.00666667
Chr1A	2630742	0.00341312	Chr1A	2630742	0.925926	0.884615	0.0413105
Chr1A	2651611	0.015277	Chr1A	2651611	0.916667	0.829268	0.0873984
Chr1A	2651628	0.0111188	Chr1A	2651628	0.916667	0.842105	0.0745614
Chr1A	2749144	0.125	Chr1A	2749144	0.0833333	0.333333	-0.25
Chr1A	2836889	0.00595041	Chr1A	2836889	0.4	0.454545	-0.0545455
Chr1A	2836971	0.0261224	Chr1A	2836971	0.285714	0.4	-0.114286
Chr1A	2842574	0.025997	Chr1A	2842574	0.846154	0.732143	0.114011
Chr1A	3023573	0.111736	Chr1A	3023573	0.636364	0.4	0.236364
Chr1A	3100966	0.125	Chr1A	3100966	1	0.75	0.25
Chr1A	3109087	0.347222	Chr1A	3109087	1	0.583333	0.416667
Chr1A	3112665	0.0408163	Chr1A	3112665	1	0.857143	0.142857
Chr1A	3133826	0.0229592	Chr1A	3133826	0.857143	0.75	0.107143
Chr1A	3180438	0.00171745	Chr1A	3180438	0.74359	0.714286	0.029304
Chr1A	3210034	0.0412014	Chr1A	3210034	0.823529	0.68	0.143529
Chr1A	3218036	0.464298	Chr1A	3218036	0.2	0.681818	-0.481818
Chr1A	3466360	0.10537	Chr1A	3466360	0.861111	0.631579	0.229532
Chr1A	3470530	6.85871e-06	Chr1A	3470530	0.851852	0.85	0.00185185
Chr1A	3740860	0.00395062	Chr1A	3740860	0.6	0.555556	0.0444444
Chr1A	3740874	0.0132785	Chr1A	3740874	0.4	0.481481	-0.0814815
Chr1A	3979160	2.13593e-05	Chr1A	3979160	0.444444	0.441176	0.00326797
Chr1A	4156911	0.000337325	Chr1A	4156911	0.727273	0.714286	0.012987
Chr1A	4299889	0.03125	Chr1A	4299889	1	0.875	0.125
Chr1A	4509117	0.0229592	Chr1A	4509117	0.75	0.857143	-0.107143
Chr1A	4527746	0.961002	Chr1A	4527746	0.875	0.181818	0.693182
Chr1A	4527903	0.933889	Chr1A	4527903	0.933333	0.25	0.683333
Chr1A	4542566	0.154321	Chr1A	4542566	0.5	0.777778	-0.277778
Chr1A	4999353	0.000599689	Chr1A	4999353	0.619048	0.636364	-0.017316
Chr1A	5055601	0.125	Chr1A	5055601	1	0.75	0.25
Chr1A	5058197	0.323488	Chr1A	5058197	0.652174	0.25	0.402174
Chr1A	5061098	0.0409811	Chr1A	5061098	0.580645	0.4375	0.143145
Chr1A	5064900	0.0555556	Chr1A	5064900	0.5	0.666667	-0.166667
Chr1A	5123969	0.02	Chr1A	5123969	0.5	0.4	0.1
Chr1A	5125901	0.255102	Chr1A	5125901	0.857143	0.5	0.357143
Chr1A	5129699	0.0076644	Chr1A	5129699	0.738095	0.8	-0.0619048
Chr1A	5257160	0.584648	Chr1A	5257160	0.909091	0.368421	0.54067
Chr1A	5258359	0.0230424	Chr1A	5258359	0.28125	0.173913	0.107337
Chr1A	5487464	0.328258	Chr1A	5487464	0.866667	0.461538	0.405128
Chr1A	5487503	0.0442341	Chr1A	5487503	0.466667	0.615385	-0.148718
Chr1A	5487913	0.00154321	Chr1A	5487913	0.5	0.527778	-0.0277778
Chr1A	6038986	0.0152431	Chr1A	6038986	0.388889	0.47619	-0.0873016
Chr1A	6070317	0.112508	Chr1A	6070317	0.903846	0.666667	0.237179
Chr1A	6214819	0.0725624	Chr1A	6214819	0.142857	0.333333	-0.190476
Chr1A	6360510	0.366761	Chr1A	6360510	0.954545	0.526316	0.42823
Chr1A	6596825	0.591776	Chr1A	6596825	0.928571	0.384615	0.543956
Chr1A	6624214	0.0592216	Chr1A	6624214	0.535714	0.363636	0.172078
Chr1A	6724437	0.131666	Chr1A	6724437	0.625	0.368421	0.256579
Chr1A	6790602	0.245	Chr1A	6790602	0.25	0.6	-0.35
Chr1A	7305972	0.146701	Chr1A	7305972	0.75	0.479167	0.270833
Chr1A	7438978	0.156487	Chr1A	7438978	0.461538	0.181818	0.27972
Chr1A	7439828	0.115145	Chr1A	7439828	0.551724	0.791667	-0.239943
Chr1A	7439990	0.142222	Chr1A	7439990	1	0.733333	0.266667
Chr1A	7577499	0.484734	Chr1A	7577499	0.307692	0.8	-0.492308
Chr1A	7873161	0.0867261	Chr1A	7873161	0.947368	0.73913	0.208238
Chr1A	7874499	0.234072	Chr1A	7874499	1	0.657895	0.342105
Chr1A	7925201	0.0987654	Chr1A	7925201	0.777778	1	-0.222222
Chr1A	7964663	0.195312	Chr1A	7964663	0.8125	0.5	0.3125
Chr1A	7965076	0.00395062	Chr1A	7965076	0.555556	0.6	-0.0444444
Chr1A	8358270	0.32	Chr1A	8358270	0.8	0.4	0.4
Chr1A	8358285	0.25284	Chr1A	8358285	0.8	0.444444	0.355556
Chr1A	8388915	0.24389	Chr1A	8388915	0.571429	0.222222	0.349206
Chr1A	8400639	0.00962661	Chr1A	8400639	0.842105	0.772727	0.069378
Chr1A	8400723	0.00255102	Chr1A	8400723	0.857143	0.821429	0.0357143
Chr1A	8649422	0.00067088	Chr1A	8649422	0.404762	0.423077	-0.018315
Chr1A	8680416	0.00927532	Chr1A	8680416	0.777778	0.709677	0.0681004
Chr1A	8841417	0.000868056	Chr1A	8841417	0.8125	0.833333	-0.0208333
Chr1A	8841566	0.132245	Chr1A	8841566	0.857143	0.6	0.257143
Chr1A	8845993	0.0102041	Chr1A	8845993	0.571429	0.5	0.0714286
Chr1A	8949580	0.108889	Chr1A	8949580	0.955556	0.722222	0.233333
Chr1A	9009875	0.967169	Chr1A	9009875	0.862069	0.166667	0.695402
Chr1A	9018425	0.33542	Chr1A	9018425	0.809524	0.4	0.409524
Chr1A	9025207	0.0344863	Chr1A	9025207	0.555556	0.424242	0.131313
Chr1A	9253980	0.159106	Chr1A	9253980	0.717949	1	-0.282051
Chr1A	9393415	0.110727	Chr1A	9393415	1	0.764706	0.235294
Chr1A	9431798	0.0078125	Chr1A	9431798	0.75	0.8125	-0.0625
Chr1A	9476364	1.125	Chr1A	9476364	1	0.25	0.75
Chr1A	9656925	0.249135	Chr1A	9656925	0.529412	0.176471	0.352941
Chr1A	9661594	0.0703125	Chr1A	9661594	0.75	0.5625	0.1875
Chr1A	9665419	0.000661157	Chr1A	9665419	0.818182	0.8	0.0181818
Chr1A	9665798	0.163265	Chr1A	9665798	0.714286	1	-0.285714
Chr1A	9691203	0.0408163	Chr1A	9691203	1	0.857143	0.142857
Chr1A	9740338	0.1022	Chr1A	9740338	0.777778	0.551724	0.226054
Chr1A	9898177	0.0138889	Chr1A	9898177	0.75	0.666667	0.0833333
Chr1A	10150256	0.125	Chr1A	10150256	1	0.75	0.25
Chr1A	10624121	0.382125	Chr1A	10624121	0.833333	0.396226	0.437107
Chr1A	10627058	0.000873506	Chr1A	10627058	0.848485	0.827586	0.0208986
Chr1A	10772136	0.183702	Chr1A	10772136	0.911765	0.608696	0.303069
Chr1A	10929091	0.0493878	Chr1A	10929091	0.7	0.542857	0.157143
Chr1A	10939541	0.3391	Chr1A	10939541	1	0.588235	0.411765
Chr1A	10940208	0.02	Chr1A	10940208	1	0.9	0.1
Chr1A	11147180	0.03125	Chr1A	11147180	0.5	0.625	-0.125
Chr1A	11188162	0.00882155	Chr1A	11188162	0.419355	0.352941	0.0664137
Chr1A	11644808	0.0110094	Chr1A	11644808	0.774194	0.7	0.0741935
Chr1A	11691703	0.00591159	Chr1A	11691703	0.794118	0.848485	-0.0543672
Chr1A	11759998	0.00888889	Chr1A	11759998	0.2	0.266667	-0.0666667
Chr1A	11848110	0.156533	Chr1A	11848110	0.571429	0.291667	0.279762
Chr1A	11954415	0.197551	Chr1A	11954415	0.714286	0.4	0.314286
Chr1A	11954461	0.0891358	Chr1A	11954461	0.611111	0.4	0.211111
Chr1A	11955169	0.222222	Chr1A	11955169	1	0.666667	0.333333
Chr1A	11956827	0.0316825	Chr1A	11956827	0.724138	0.85	-0.125862
Chr1A	11956841	0.0316825	Chr1A	11956841	0.724138	0.85	-0.125862
Chr1A	12220858	0.413223	Chr1A	12220858	0.454545	0.909091	-0.454545
Chr1A	12321169	0.0555556	Chr1A	12321169	1	0.833333	0.166667
Chr1A	12732480	0.222222	Chr1A	12732480	1	0.666667	0.333333
Chr1A	12839633	0.125	Chr1A	12839633	0.75	0.5	0.25
Chr1A	13068226	0.0107556	Chr1A	13068226	0.833333	0.76	0.0733333
Chr1A	13289941	0.0734464	Chr1A	13289941	0.807018	0.615385	0.191633
Chr1A	13318992	0.0078125	Chr1A	13318992	0.3125	0.25	0.0625
Chr1A	13353543	0.03125	Chr1A	13353543	0.9375	0.8125	0.125
Chr1A	13837725	0.0587755	Chr1A	13837725	0.428571	0.6	-0.171429
Chr1A	14063685	0.00523526	Chr1A	14063685	0.651163	0.6	0.0511628
Chr1A	14360005	0.187825	Chr1A	14360005	0.5	0.806452	-0.306452
Chr1A	14360586	3.25182e-05	Chr1A	14360586	0.875	0.870968	0.00403226
Chr1A	14400673	0.0191079	Chr1A	14400673	0.571429	0.473684	0.0977444
Chr1A	14553810	0.1152	Chr1A	14553810	1	0.76	0.24
Chr1A	14562628	0.00508439	Chr1A	14562628	0.764706	0.714286	0.0504202
Chr1A	14771049	0.122819	Chr1A	14771049	0.588235	0.340426	0.24781
Chr1A	14837836	0.0115717	Chr1A	14837836	0.558824	0.482759	0.0760649
Chr1A	14845023	0.0653614	Chr1A	14845023	0.608696	0.789474	-0.180778
Chr1A	14929174	0.0898724	Chr1A	14929174	0.857143	0.645161	0.211982
Chr1A	14931115	0.293889	Chr1A	14931115	0.55	0.933333	-0.383333
Chr1A	15048709	0.0381406	Chr1A	15048709	0.971429	0.833333	0.138095
Chr1A	15189453	0.118152	Chr1A	15189453	0.6875	0.444444	0.243056
Chr1A	15204511	0.382812	Chr1A	15204511	0.75	0.3125	0.4375
Chr1A	15206162	0.000382255	Chr1A	15206162	0.857143	0.870968	-0.0138249
Chr1A	15206172	0.000382255	Chr1A	15206172	0.857143	0.870968	-0.0138249
Chr1A	15316504	0.0771684	Chr1A	15316504	0.428571	0.625	-0.196429
Chr1A	15316510	0.0555556	Chr1A	15316510	1	0.833333	0.166667
Chr1A	15328536	0.0498615	Chr1A	15328536	1	0.842105	0.157895
Chr1A	15328664	0.045	Chr1A	15328664	1	0.85	0.15
Chr1A	15360384	0.464923	Chr1A	15360384	0.625	0.142857	0.482143
Chr1A	15410907	0.157509	Chr1A	15410907	0.826087	0.545455	0.280632
Chr1A	15411172	0.700139	Chr1A	15411172	0.208333	0.8	-0.591667
Chr1A	15411377	0.166914	Chr1A	15411377	0.888889	0.6	0.288889
Chr1A	15442788	0.0506198	Chr1A	15442788	0.75	0.590909	0.159091
Chr1A	15443320	0.32	Chr1A	15443320	0.4	0.8	-0.4
Chr1A	15574365	0.05684	Chr1A	15574365	0.555556	0.724138	-0.168582
Chr1A	15780561	0.00739591	Chr1A	15780561	0.75	0.810811	-0.0608108
Chr1A	15967316	1.02041	Chr1A	15967316	1	0.285714	0.714286
Chr1A	16004743	0.125	Chr1A	16004743	1	0.75	0.25
Chr1A	16200155	0.0868056	Chr1A	16200155	0.666667	0.875	-0.208333
Chr1A	16393629	0.0438957	Chr1A	16393629	1	0.851852	0.148148
Chr1A	16394956	0.00153103	Chr1A	16394956	0.391304	0.363636	0.027668
Chr1A	16460008	0.347222	Chr1A	16460008	0.916667	0.5	0.416667
Chr1A	16701157	0.0032	Chr1A	16701157	0.84	0.8	0.04
Chr1A	16829231	0.222222	Chr1A	16829231	0.666667	1	-0.333333
Chr1A	16940471	0.00617284	Chr1A	16940471	0.5	0.555556	-0.0555556
Chr1A	17020049	0.00964506	Chr1A	17020049	0.625	0.555556	0.0694444
Chr1A	17163392	0.0126646	Chr1A	17163392	0.689655	0.769231	-0.0795756
Chr1A	17163802	0.0535045	Chr1A	17163802	0.619048	0.782609	-0.163561
Chr1A	17278435	0.04521	Chr1A	17278435	0.923077	0.772727	0.15035
Chr1A	17280287	0.00994412	Chr1A	17280287	0.25	0.179487	0.0705128
Chr1A	17280477	0.160647	Chr1A	17280477	0.913043	0.62963	0.283414
Chr1A	17330281	0.00210828	Chr1A	17330281	0.818182	0.785714	0.0324675
Chr1A	17447596	0.0188062	Chr1A	17447596	0.733333	0.636364	0.0969697
Chr1A	17455982	0.045	Chr1A	17455982	0.65	0.5	0.15
Chr1A	17457713	0.123371	Chr1A	17457713	0.777778	0.529412	0.248366
Chr1A	17510561	0.0555556	Chr1A	17510561	1	0.833333	0.166667
Chr1A	18340664	0.0159309	Chr1A	18340664	0.882353	0.793103	0.0892495
Chr1A	18375150	0.03125	Chr1A	18375150	1	0.875	0.125
Chr1A	18447846	0.0725624	Chr1A	18447846	0.833333	0.642857	0.190476
Chr1A	18448041	0.02	Chr1A	18448041	0.95	0.85	0.1
Chr1A	18719487	0.595041	Chr1A	18719487	1	0.454545	0.545455
Chr1A	18719545	0.00141592	Chr1A	18719545	0.609756	0.636364	-0.0266075
Chr1A	18719875	0.0436467	Chr1A	18719875	0.727273	0.875	-0.147727
Chr1A	18720169	0.0141828	Chr1A	18720169	0.684211	0.6	0.0842105
Chr1A	18828578	0.308673	Chr1A	18828578	0.809524	0.416667	0.392857
Chr1A	19316572	0.00154321	Chr1A	19316572	0.777778	0.75	0.0277778
Chr1A	19381612	1.13379e-05	Chr1A	19381612	0.464286	0.466667	-0.00238095
Chr1A	19544801	0.103306	Chr1A	19544801	0.727273	0.5	0.227273
Chr1A	20399718	0.0246914	Chr1A	20399718	1	0.888889	0.111111
Chr1A	20584499	0.0385802	Chr1A	20584499	0.888889	0.75	0.138889
Chr1A	20630567	0.00453515	Chr1A	20630567	0.714286	0.666667	0.047619
Chr1A	20630575	0.0135853	Chr1A	20630575	0.428571	0.346154	0.0824176
Chr1A	20672939	0.03125	Chr1A	20672939	0.5	0.625	-0.125
Chr1A	20673927	0.0283447	Chr1A	20673927	0.285714	0.166667	0.119048
Chr1A	20719226	0.163265	Chr1A	20719226	0.714286	1	-0.285714
Chr1A	20726559	0.5	Chr1A	20726559	0.5	1	-0.5
Chr1A	20728235	0.00821828	Chr1A	20728235	0.166667	0.230769	-0.0641026
Chr1A	20732588	0.0555556	Chr1A	20732588	0.833333	0.666667	0.166667
Chr1A	20782267	0.0166451	Chr1A	20782267	0.933333	0.842105	0.0912281
Chr1A	20784563	0.00510152	Chr1A	20784563	0.777778	0.727273	0.0505051
Chr1A	20788284	0.0179073	Chr1A	20788284	0.933333	0.83871	0.0946237
Chr1A	20789550	0.109055	Chr1A	20789550	0.939394	0.705882	0.233512
Chr1A	20794147	0.08	Chr1A	20794147	1	0.8	0.2
Chr1A	20859035	0.643548	Chr1A	20859035	0.222222	0.789474	-0.567251
Chr1A	20967345	0.000105785	Chr1A	20967345	0.72	0.727273	-0.00727273
Chr1A	21020836	0.00806248	Chr1A	21020836	0.777778	0.714286	0.0634921
Chr1A	21120439	0.154321	Chr1A	21120439	0.5	0.777778	-0.277778
Chr1A	21235695	0.00413223	Chr1A	21235695	0.727273	0.681818	0.0454545
Chr1A	21235828	0.0525239	Chr1A	21235828	0.727273	0.565217	0.162055
Chr1A	21398313	0.012655	Chr1A	21398313	0.625	0.704545	-0.0795455
Chr1A	21754426	0.00734619	Chr1A	21754426	0.727273	0.666667	0.0606061
Chr1A	21784642	0.200556	Chr1A	21784642	0.916667	0.6	0.316667
Chr1A	22487525	0.547219	Chr1A	22487525	0.0769231	0.6	-0.523077
Chr1A	22729262	0.005	Chr1A	22729262	0.75	0.7	0.05
Chr1A	22740902	0.101977	Chr1A	22740902	1	0.774194	0.225806
Chr1A	22741799	0.044396	Chr1A	22741799	0.545455	0.694444	-0.14899
Chr1A	22764156	0.0138889	Chr1A	22764156	0.666667	0.75	-0.0833333
Chr1A	22765887	0.0155215	Chr1A	22765887	0.916667	0.828571	0.0880952
Chr1A	22937546	0.000918367	Chr1A	22937546	0.45	0.428571	0.0214286
Chr1A	22960629	0.0987654	Chr1A	22960629	1	0.777778	0.222222
Chr1A	23093103	0.0016642	Chr1A	23093103	0.846154	0.875	-0.0288462
Chr1A	23538578	0.125	Chr1A	23538578	0.75	1	-0.25
Chr1A	23673312	0.0195629	Chr1A	23673312	0.285714	0.384615	-0.0989011
Chr1A	23679854	0.0355556	Chr1A	23679854	0.666667	0.533333	0.133333
Chr1A	23681320	0.826531	Chr1A	23681320	0.642857	0	0.642857
Chr1A	23851645	0.18	Chr1A	23851645	0.7	1	-0.3
Chr1A	23922446	0.0250379	Chr1A	23922446	0.727273	0.615385	0.111888
Chr1A	23930693	0.0927811	Chr1A	23930693	0.384615	0.6	-0.215385
Chr1A	23961860	0.215918	Chr1A	23961860	0.928571	0.6	0.328571
Chr1A	24058750	0.0587755	Chr1A	24058750	0.571429	0.4	0.171429
Chr1A	24235252	0.0473373	Chr1A	24235252	1	0.846154	0.153846
Chr1A	24270794	0.108889	Chr1A	24270794	0.9	0.666667	0.233333
Chr1A	24539181	0.0899908	Chr1A	24539181	0.121212	0.333333	-0.212121
Chr1A	24568314	0.00110727	Chr1A	24568314	0.823529	0.8	0.0235294
Chr1A	24781094	0.28125	Chr1A	24781094	1	0.625	0.375
Chr1A	24913283	0.403908	Chr1A	24913283	0.923077	0.473684	0.449393
Chr1A	24948549	0.264463	Chr1A	24948549	1	0.636364	0.363636
Chr1A	24973688	0.00195312	Chr1A	24973688	0.25	0.21875	0.03125
Chr1A	25037793	0.0555556	Chr1A	25037793	0.833333	0.666667	0.166667
Chr1A	25038349	0.0977063	Chr1A	25038349	0.962963	0.741935	0.221027
Chr1A	25038373	0.168032	Chr1A	25038373	0.956522	0.666667	0.289855
Chr1A	25081184	0.005	Chr1A	25081184	0.75	0.8	-0.05
Chr1A	25165607	0.132245	Chr1A	25165607	0.6	0.857143	-0.257143
Chr1A	25250663	0.00037737	Chr1A	25250663	0.678571	0.692308	-0.0137363
Chr1A	25409035	0.00664083	Chr1A	25409035	0.588235	0.530612	0.057623
Chr1A	25679524	0.72	Chr1A	25679524	1	0.4	0.6
Chr1A	26242520	0.347222	Chr1A	26242520	0.916667	0.5	0.416667
Chr1A	26524193	0.0246914	Chr1A	26524193	0.666667	0.555556	0.111111
Chr1A	26548168	0.125	Chr1A	26548168	0.95	0.7	0.25
Chr1A	26564841	0.00347222	Chr1A	26564841	0.833333	0.875	-0.0416667
Chr1A	26872354	0.0114784	Chr1A	26872354	0.833333	0.757576	0.0757576
Chr1A	26886581	0.0266272	Chr1A	26886581	0.5	0.615385	-0.115385
Chr1A	26912991	0.0739645	Chr1A	26912991	0.5	0.692308	-0.192308
Chr1A	27034981	0.0245513	Chr1A	27034981	0.954545	0.84375	0.110795
Chr1A	27057859	0.255102	Chr1A	27057859	0.857143	0.5	0.357143
Chr1A	27126920	0.204641	Chr1A	27126920	0.891304	0.571429	0.319876
Chr1A	27152412	0.154321	Chr1A	27152412	0.222222	0.5	-0.277778
Chr1A	27223468	0.03125	Chr1A	27223468	0.5	0.375	0.125
Chr1A	27227842	0.125	Chr1A	27227842	0.5	0.75	-0.25
Chr1A	27227866	0.0272222	Chr1A	27227866	0.866667	0.75	0.116667
Chr1A	27256245	0.03125	Chr1A	27256245	0.5	0.625	-0.125
Chr1A	27273359	0.0555556	Chr1A	27273359	1	0.833333	0.166667
Chr1A	27422280	0.0329389	Chr1A	27422280	0.92	0.791667	0.128333
Chr1A	27522559	0.00428669	Chr1A	27522559	0.805556	0.851852	-0.0462963
Chr1A	27606698	0	Chr1A	27606698	0.833333	0.833333	0
Chr1A	27609675	0.102324	Chr1A	27609675	0.833333	0.607143	0.22619
Chr1A	27610378	0.0135258	Chr1A	27610378	0.6875	0.605263	0.0822368
Chr1A	27887572	0.435556	Chr1A	27887572	0.333333	0.8	-0.466667
Chr1A	28162108	0.0709935	Chr1A	28162108	0.666667	0.478261	0.188406
Chr1A	28191267	0.0555556	Chr1A	28191267	0.666667	0.833333	-0.166667
Chr1A	28209052	0.0703125	Chr1A	28209052	1	0.8125	0.1875
Chr1A	28311751	0.00350256	Chr1A	28311751	0.783784	0.741935	0.0418483
Chr1A	28365635	0.222222	Chr1A	28365635	1	0.666667	0.333333
Chr1A	28477329	0.136805	Chr1A	28477329	0.538462	0.8	-0.261538
Chr1A	28491468	0.0427219	Chr1A	28491468	0.846154	0.7	0.146154
Chr1A	28701394	0.5	Chr1A	28701394	0.8	0.3	0.5
Chr1A	28835960	0.159905	Chr1A	28835960	0.8	0.517241	0.282759
Chr1A	28856710	0.0384311	Chr1A	28856710	0.606061	0.744681	-0.13862
Chr1A	28927194	0.003563	Chr1A	28927194	0.678571	0.636364	0.0422078
Chr1A	29010690	0.0506789	Chr1A	29010690	0.8	0.959184	-0.159184
Chr1A	29019483	0.0661157	Chr1A	29019483	0.727273	0.545455	0.181818
Chr1A	29255454	0.0105359	Chr1A	29255454	0.75	0.677419	0.0725806
Chr1A	29323605	0.102231	Chr1A	29323605	0.6	0.826087	-0.226087
Chr1A	29491161	0.0169668	Chr1A	29491161	0.842105	0.75	0.0921053
Chr1A	29817765	0.0688085	Chr1A	29817765	0.935484	0.75	0.185484
Chr1A	29822304	0.00212665	Chr1A	29822304	0.75	0.782609	-0.0326087
Chr1A	29833157	0.1348	Chr1A	29833157	0.875	0.615385	0.259615
Chr1A	30176926	0.000555556	Chr1A	30176926	0.733333	0.75	-0.0166667
Chr1A	30176940	0.0109739	Chr1A	30176940	0.666667	0.740741	-0.0740741
Chr1A	30436592	0.0103888	Chr1A	30436592	0.666667	0.594595	0.0720721
Chr1A	30738644	0.0181406	Chr1A	30738644	1	0.904762	0.0952381
Chr1A	30738770	0.0347622	Chr1A	30738770	0.870968	0.73913	0.131837
Chr1A	30907366	0.0569164	Chr1A	30907366	0.44	0.608696	-0.168696
Chr1A	31015067	0.0246914	Chr1A	31015067	0.555556	0.666667	-0.111111
Chr1A	31015337	0.0537038	Chr1A	31015337	0.928571	0.764706	0.163866
Chr1A	31061960	0.01125	Chr1A	31061960	0.875	0.8	0.075
Chr1A	31212758	0.288313	Chr1A	31212758	0.909091	0.529412	0.379679
Chr1A	31392664	0.0473373	Chr1A	31392664	1	0.846154	0.153846
Chr1A	31597968	0.0667606	Chr1A	31597968	0.297297	0.48	-0.182703
Chr1A	31691026	0.0246914	Chr1A	31691026	0.666667	0.777778	-0.111111
Chr1A	31692163	0.00359963	Chr1A	31692163	0.909091	0.866667	0.0424242
Chr1A	31755970	0.0555556	Chr1A	31755970	1	0.833333	0.166667
Chr1A	31756262	0.103306	Chr1A	31756262	0.954545	0.727273	0.227273
Chr1A	31916462	0.18	Chr1A	31916462	0.5	0.8	-0.3
Chr1A	31927497	0.0899908	Chr1A	31927497	0.666667	0.454545	0.212121
Chr1A	31970332	0.0371901	Chr1A	31970332	1	0.863636	0.136364
Chr1A	32116599	0.0159439	Chr1A	32116599	0.75	0.839286	-0.0892857
Chr1A	32271405	0.0130211	Chr1A	32271405	0.821429	0.740741	0.0806878
Chr1A	32634602	0.0473373	Chr1A	32634602	0.846154	1	-0.153846
Chr1A	32820944	0.746914	Chr1A	32820944	0.944444	0.333333	0.611111
Chr1A	32821113	0.162336	Chr1A	32821113	0.592593	0.307692	0.2849
Chr1A	32821161	1.02041	Chr1A	32821161	0.714286	0	0.714286
Chr1A	32944457	0.000615574	Chr1A	32944457	0.666667	0.684211	-0.0175439
Chr1A	33195788	0.00163265	Chr1A	33195788	0.6	0.571429	0.0285714
Chr1A	33448264	0.0308205	Chr1A	33448264	0.724138	0.6	0.124138
Chr1A	33452544	0.0726838	Chr1A	33452544	0.461538	0.652174	-0.190635
Chr1A	33572230	0.195312	Chr1A	33572230	0.6875	1	-0.3125
Chr1A	33770719	0.0269452	Chr1A	33770719	0.9375	0.821429	0.116071
Chr1A	34012533	0.00757396	Chr1A	34012533	0.6	0.538462	0.0615385
Chr1A	34096899	0.0604915	Chr1A	34096899	0.826087	1	-0.173913
Chr1A	34179767	0.08	Chr1A	34179767	0.8	1	-0.2
Chr1A	34195461	0.0181406	Chr1A	34195461	0.666667	0.761905	-0.0952381
Chr1A	34195538	0.115912	Chr1A	34195538	0.5	0.740741	-0.240741
Chr1A	34196297	0.0918367	Chr1A	34196297	1	0.785714	0.214286
Chr1A	34265321	0.0217014	Chr1A	34265321	0.4375	0.333333	0.104167
Chr1A	34275454	0.125	Chr1A	34275454	1	0.75	0.25
Chr1A	34289717	0.19161	Chr1A	34289717	0.47619	0.785714	-0.309524
Chr1A	34289811	0.0371901	Chr1A	34289811	1	0.863636	0.136364
Chr1A	34292094	0.0787149	Chr1A	34292094	0.451613	0.65	-0.198387
Chr1A	34425101	0.80698	Chr1A	34425101	0.842105	0.206897	0.635209
Chr1A	34821207	0.0335528	Chr1A	34821207	0.68	0.809524	-0.129524
Chr1A	35094146	0.0725624	Chr1A	35094146	1	0.809524	0.190476
Chr1A	35252459	0.0146939	Chr1A	35252459	0.8	0.714286	0.0857143
Chr1A	35257259	0.0918367	Chr1A	35257259	0.714286	0.5	0.214286
Chr1A	35285640	0.125	Chr1A	35285640	1	0.75	0.25
Chr1A	35691800	0.0681657	Chr1A	35691800	0.615385	0.8	-0.184615
Chr1A	36289856	1.40717e-05	Chr1A	36289856	0.307692	0.310345	-0.00265252
Chr1A	36548944	0.0581095	Chr1A	36548944	0.454545	0.625	-0.170455
Chr1A	36849218	0.487916	Chr1A	36849218	0.357143	0.851064	-0.493921
Chr1A	36849284	0.0254229	Chr1A	36849284	0.583333	0.470588	0.112745
Chr1A	36946586	0.0756173	Chr1A	36946586	0.25	0.444444	-0.194444
Chr1A	37027491	0.0129882	Chr1A	37027491	0.380952	0.461538	-0.0805861
Chr1A	37268385	1.23469	Chr1A	37268385	0.785714	0	0.785714
Chr1A	37270697	0.310657	Chr1A	37270697	0.794118	0.4	0.394118
Chr1A	37273584	0.00125	Chr1A	37273584	0.6	0.625	-0.025
Chr1A	37305883	0.00673629	Chr1A	37305883	0.714286	0.65625	0.0580357
Chr1A	37683840	0.03125	Chr1A	37683840	0.375	0.25	0.125
Chr1A	37694725	0.000622837	Chr1A	37694725	0.9	0.882353	0.0176471
Chr1A	37694778	0.00635306	Chr1A	37694778	0.925926	0.869565	0.0563607
Chr1A	37889508	0.00143718	Chr1A	37889508	0.730769	0.757576	-0.0268065
Chr1A	37951219	0	Chr1A	37951219	0.75	0.75	0
Chr1A	38255779	0.00413223	Chr1A	38255779	0.545455	0.590909	-0.0454545
Chr1A	38346949	0.00459201	Chr1A	38346949	0.78125	0.733333	0.0479167
Chr1A	38348289	0.11517	Chr1A	38348289	0.756098	0.516129	0.239969
Chr1A	38392180	0.72	Chr1A	38392180	0.4	1	-0.6
Chr1A	38451505	0.00113379	Chr1A	38451505	0.47619	0.5	-0.0238095
Chr1A	38473313	0.0295038	Chr1A	38473313	0.736842	0.615385	0.121457
Chr1A	38523271	0.000604915	Chr1A	38523271	0.8	0.782609	0.0173913
Chr1A	38530655	0.03125	Chr1A	38530655	1	0.875	0.125
Chr1A	39026998	0.268889	Chr1A	39026998	0.866667	0.5	0.366667
Chr1A	39027085	0.370756	Chr1A	39027085	0.875	0.444444	0.430556
Chr1A	39080644	0.0136484	Chr1A	39080644	0.7	0.782609	-0.0826087
Chr1A	39080658	0.00734619	Chr1A	39080658	0.333333	0.393939	-0.0606061
Chr1A	39180052	0.00991045	Chr1A	39180052	0.73913	0.809524	-0.0703934
Chr1A	39533925	0.14511	Chr1A	39533925	0.481481	0.212121	0.26936
Chr1A	39843678	0.08	Chr1A	39843678	0.914286	0.714286	0.2
Chr1A	40078159	0.000268851	Chr1A	40078159	0.466667	0.478261	-0.0115942
Chr1A	40172928	0.000895832	Chr1A	40172928	0.592593	0.571429	0.021164
Chr1A	40172942	0.20231	Chr1A	40172942	0.121951	0.44	-0.318049
Chr1A	40172953	0.146151	Chr1A	40172953	0.146341	0.416667	-0.270325
Chr1A	40173358	0.0543798	Chr1A	40173358	0.914894	0.75	0.164894
Chr1A	40173368	0.0348187	Chr1A	40173368	0.3125	0.444444	-0.131944
Chr1A	40173464	0.380013	Chr1A	40173464	0.564103	1	-0.435897
Chr1A	40173486	0.0244643	Chr1A	40173486	0.967742	0.857143	0.110599
Chr1A	40294679	0.170888	Chr1A	40294679	0.4	0.692308	-0.292308
Chr1A	40554118	0.02	Chr1A	40554118	0.257143	0.357143	-0.1
Chr1A	40966108	0.0739645	Chr1A	40966108	1	0.807692	0.192308
Chr1A	40967776	0.00149943	Chr1A	40967776	0.485714	0.458333	0.027381
Chr1A	41437420	0.245	Chr1A	41437420	0.75	0.4	0.35
Chr1A	41692737	0.0221607	Chr1A	41692737	0.894737	1	-0.105263
Chr1A	41920084	0.201562	Chr1A	41920084	0.571429	0.888889	-0.31746
Chr1A	42185827	0.0555556	Chr1A	42185827	0.8	0.633333	0.166667
Chr1A	42185892	0.00094518	Chr1A	42185892	0.5	0.521739	-0.0217391
Chr1A	42186451	0.0918367	Chr1A	42186451	0.5	0.714286	-0.214286
Chr1A	42192014	0.0478317	Chr1A	42192014	0.435897	0.28125	0.154647
Chr1A	42192125	0.0135853	Chr1A	42192125	0.928571	0.846154	0.0824176
Chr1A	42196079	0.0618999	Chr1A	42196079	0.694444	0.518519	0.175926
Chr1A	42196130	0.140339	Chr1A	42196130	0.586957	0.851852	-0.264895
Chr1A	42281035	0.0116593	Chr1A	42281035	0.902439	0.826087	0.0763521
Chr1A	42378924	0.0742876	Chr1A	42378924	0.92	0.727273	0.192727
Chr1A	42570357	0.142222	Chr1A	42570357	0.666667	0.4	0.266667
Chr1A	42617497	0.5	Chr1A	42617497	0.5	1	-0.5
Chr1A	42645663	1.02041	Chr1A	42645663	0.964286	0.25	0.714286
Chr1A	42647014	0.0477035	Chr1A	42647014	0.297297	0.142857	0.15444
Chr1A	42699918	0.0507789	Chr1A	42699918	0.428571	0.269231	0.159341
Chr1A	42723939	0.00138504	Chr1A	42723939	0.526316	0.5	0.0263158
Chr1A	42807593	0.0141233	Chr1A	42807593	0.441176	0.357143	0.0840336
Chr1A	42824199	0.121241	Chr1A	42824199	0.545455	0.791667	-0.246212
Chr1A	42924850	0.188731	Chr1A	42924850	0.470588	0.777778	-0.30719
Chr1A	43579533	0.395062	Chr1A	43579533	1	0.555556	0.444444
Chr1A	43847293	0.484734	Chr1A	43847293	0.2	0.692308	-0.492308
Chr1A	43989267	0.273427	Chr1A	43989267	0.941176	0.571429	0.369748
Chr1A	44185419	0.0254943	Chr1A	44185419	0.5	0.387097	0.112903
Chr1A	44187562	0.0685871	Chr1A	44187562	1	0.814815	0.185185
Chr1A	44258096	0.00472608	Chr1A	44258096	0.5625	0.611111	-0.0486111
Chr1A	44370474	0.0118343	Chr1A	44370474	0.333333	0.25641	0.0769231
Chr1A	44370487	0.0053972	Chr1A	44370487	0.909091	0.857143	0.0519481
Chr1A	44445318	0.000661157	Chr1A	44445318	0.7	0.681818	0.0181818
Chr1A	44445962	0.143772	Chr1A	44445962	0.833333	0.565217	0.268116
Chr1A	44457018	0.03125	Chr1A	44457018	0.625	0.5	0.125
Chr1A	44521314	0.00688515	Chr1A	44521314	0.875	0.816327	0.0586735
Chr1A	44547426	0.125	Chr1A	44547426	0.75	1	-0.25
Chr1A	44547595	0.0268851	Chr1A	44547595	0.782609	0.666667	0.115942
Chr1A	44548357	7.71575e-05	Chr1A	44548357	0.571429	0.565217	0.00621118
Chr1A	44563981	0.0138889	Chr1A	44563981	0.333333	0.416667	-0.0833333
Chr1A	44881385	0.000117825	Chr1A	44881385	0.729167	0.736842	-0.00767544
Chr1A	44964964	0.0479025	Chr1A	44964964	0.428571	0.583333	-0.154762
Chr1A	44981334	0.286961	Chr1A	44981334	0.166667	0.545455	-0.378788
Chr1A	44981522	0.0380023	Chr1A	44981522	0.947368	0.809524	0.137845
Chr1A	44981533	0.0355556	Chr1A	44981533	0.866667	1	-0.133333
Chr1A	44981646	0.21605	Chr1A	44981646	0.307692	0.636364	-0.328671
Chr1A	44981657	0.000661157	Chr1A	44981657	0.181818	0.2	-0.0181818
Chr1A	45027255	0.0476082	Chr1A	45027255	0.44	0.285714	0.154286
Chr1A	45078791	0.0974869	Chr1A	45078791	0.636364	0.857143	-0.220779
Chr1A	45078852	0.0408163	Chr1A	45078852	0.714286	0.857143	-0.142857
Chr1A	45131107	0.000661157	Chr1A	45131107	0.818182	0.8	0.0181818
Chr1A	45131230	0.0399959	Chr1A	45131230	0.777778	0.636364	0.141414
Chr1A	45223375	0.321052	Chr1A	45223375	0.952381	0.551724	0.400657
Chr1A	45264090	0.5	Chr1A	45264090	1	0.5	0.5
Chr1A	45501298	0.0144094	Chr1A	45501298	0.931034	0.846154	0.0848806
Chr1A	45577259	4.13223e-05	Chr1A	45577259	0.545455	0.55	-0.00454545
Chr1A	45577291	0.0408163	Chr1A	45577291	0.642857	0.5	0.142857
Chr1A	45577489	0.0138889	Chr1A	45577489	0.25	0.333333	-0.0833333
Chr1A	46770035	0.0709837	Chr1A	46770035	0.46875	0.657143	-0.188393
Chr1A	46770060	0.0225373	Chr1A	46770060	0.346154	0.24	0.106154
Chr1A	46774235	0.00413223	Chr1A	46774235	0.454545	0.5	-0.0454545
Chr1A	46863669	0.367347	Chr1A	46863669	0.571429	1	-0.428571
Chr1A	46868588	0.000924962	Chr1A	46868588	0.645161	0.666667	-0.0215054
Chr1A	47456876	0.00967864	Chr1A	47456876	0.8	0.869565	-0.0695652
Chr1A	47459741	0.0497727	Chr1A	47459741	0.705882	0.863636	-0.157754
Chr1A	47606608	0.0466821	Chr1A	47606608	0.777778	0.625	0.152778
Chr1A	48999485	1.125	Chr1A	48999485	1	0.25	0.75
Chr1A	49062000	0.0355556	Chr1A	49062000	0.133333	0	0.133333
Chr1A	49062053	0.17301	Chr1A	49062053	0.294118	0	0.294118
Chr1A	49091338	0.5	Chr1A	49091338	1	0.5	0.5
Chr1A	49334013	0.00395062	Chr1A	49334013	0.777778	0.733333	0.0444444
Chr1A	50623700	0.100589	Chr1A	50623700	0.588235	0.8125	-0.224265
Chr1A	50765365	0.579882	Chr1A	50765365	0.538462	0	0.538462
Chr1A	50798512	0.116738	Chr1A	50798512	0.705882	0.464286	0.241597
Chr1A	52741863	0.0819161	Chr1A	52741863	0.785714	0.583333	0.202381
Chr1A	53659091	0.0371901	Chr1A	53659091	1	0.863636	0.136364
Chr1A	54314776	0.0723653	Chr1A	54314776	0.434783	0.625	-0.190217
Chr1A	55174752	0.593771	Chr1A	55174752	0.25	0.794872	-0.544872
Chr1A	56609561	0.0176784	Chr1A	56609561	0.538462	0.444444	0.0940171
Chr1A	56610880	0.00633421	Chr1A	56610880	0.181818	0.238095	-0.0562771
Chr1A	57472499	0.202479	Chr1A	57472499	0.5	0.181818	0.318182
Chr1A	57478924	0.0616825	Chr1A	57478924	0.692308	0.867925	-0.175617
Chr1A	57915787	0.00448753	Chr1A	57915787	0.947368	0.9	0.0473684
Chr1A	59158638	0.279359	Chr1A	59158638	0.555556	0.181818	0.373737
Chr1A	60412318	0.0138889	Chr1A	60412318	0.75	0.833333	-0.0833333
Chr1A	61363512	0.0017301	Chr1A	61363512	0.5	0.470588	0.0294118
Chr1A	61363545	0.0219501	Chr1A	61363545	0.571429	0.466667	0.104762
Chr1A	61491255	0.0643044	Chr1A	61491255	0.62069	0.8	-0.17931
Chr1A	61492359	0.222222	Chr1A	61492359	0.166667	0.5	-0.333333
Chr1A	63046073	0.108889	Chr1A	63046073	0.666667	0.9	-0.233333
Chr1A	63048285	0.11723	Chr1A	63048285	0.6	0.842105	-0.242105
Chr1A	63442919	0.0999308	Chr1A	63442919	0.823529	0.6	0.223529
Chr1A	63750240	0.28125	Chr1A	63750240	1	0.625	0.375
Chr1A	63750427	0.159308	Chr1A	63750427	0.571429	0.853659	-0.28223
Chr1A	63751135	0.132245	Chr1A	63751135	0.685714	0.428571	0.257143
Chr1A	63751147	0.18	Chr1A	63751147	0.8	0.5	0.3
Chr1A	63755251	0.19161	Chr1A	63755251	0.357143	0.666667	-0.309524
Chr1A	63755756	0.025548	Chr1A	63755756	0.432432	0.545455	-0.113022
Chr1A	63756143	0.165313	Chr1A	63756143	0.4	0.6875	-0.2875
Chr1A	63914436	0.000459137	Chr1A	63914436	0.833333	0.818182	0.0151515
Chr1A	63933063	0.106161	Chr1A	63933063	0.647059	0.416667	0.230392
Chr1A	63933627	0.000276817	Chr1A	63933627	0.411765	0.4	0.0117647
Chr1A	63945053	0.0644313	Chr1A	63945053	0.846154	0.666667	0.179487
Chr1A	64026470	0.00744253	Chr1A	64026470	0.764706	0.703704	0.0610022
Chr1A	64112557	0.159984	Chr1A	64112557	0.555556	0.272727	0.282828
Chr1A	64115491	0.395062	Chr1A	64115491	0.777778	0.333333	0.444444
Chr1A	64264529	0.105517	Chr1A	64264529	0.47619	0.705882	-0.229692
Chr1A	65260691	0.00222222	Chr1A	65260691	0.866667	0.833333	0.0333333
Chr1A	65442317	0.40689	Chr1A	65442317	0.318182	0.769231	-0.451049
Chr1A	65519458	0.000392314	Chr1A	65519458	0.823529	0.809524	0.0140056
Chr1A	65519606	0.094518	Chr1A	65519606	1	0.782609	0.217391
Chr1A	65571176	0.0478056	Chr1A	65571176	0.842105	0.6875	0.154605
Chr1A	65571280	0.0516582	Chr1A	65571280	0.714286	0.875	-0.160714
Chr1A	66421763	0.529844	Chr1A	66421763	0.235294	0.75	-0.514706
Chr1A	66433021	0.00964506	Chr1A	66433021	0.944444	0.875	0.0694444
Chr1A	66673198	0.00413223	Chr1A	66673198	0.545455	0.5	0.0454545
Chr1A	66740439	0.129587	Chr1A	66740439	0.8	0.545455	0.254545
Chr1A	66742150	0.000622837	Chr1A	66742150	0.9	0.882353	0.0176471
Chr1A	66742218	0.00515999	Chr1A	66742218	0.777778	0.828571	-0.0507937
Chr1A	66827820	0.0140707	Chr1A	66827820	0.862069	0.945946	-0.083877
Chr1A	66882965	0.00325182	Chr1A	66882965	0.75	0.709677	0.0403226
Chr1A	66887989	0.0661157	Chr1A	66887989	1	0.818182	0.181818
Chr1A	67451056	0.0466274	Chr1A	67451056	0.266667	0.419355	-0.152688
Chr1A	68012785	0.0364072	Chr1A	68012785	0.777778	0.642857	0.134921
Chr1A	68346986	0.68555	Chr1A	68346986	0.222222	0.807692	-0.58547
Chr1A	68427378	0.00636423	Chr1A	68427378	0.923077	0.866667	0.0564103
Chr1A	68451414	0	Chr1A	68451414	0.5	0.5	0
Chr1A	68578188	0.0182742	Chr1A	68578188	0.970588	0.875	0.0955882
Chr1A	68650617	0.0052597	Chr1A	68650617	0.833333	0.884615	-0.0512821
Chr1A	68652164	0	Chr1A	68652164	0.25	0.25	0
Chr1A	68826920	0.00617284	Chr1A	68826920	0.111111	0.166667	-0.0555556
Chr1A	68931830	0.343843	Chr1A	68931830	0.585366	1	-0.414634
Chr1A	69223891	0.000138889	Chr1A	69223891	0.833333	0.825	0.00833333
Chr1A	69420311	0.143067	Chr1A	69420311	0.217391	0.484848	-0.267457
Chr1A	69420334	0.00469426	Chr1A	69420334	0.608696	0.657143	-0.0484472
Chr1A	69513353	0.264463	Chr1A	69513353	0.727273	0.363636	0.363636
Chr1A	69513432	0.00131492	Chr1A	69513432	0.666667	0.692308	-0.025641
Chr1A	69579609	0.00888889	Chr1A	69579609	0.9	0.833333	0.0666667
Chr1A	69639527	0.746914	Chr1A	69639527	0.166667	0.777778	-0.611111
Chr1A	69639709	0.00147684	Chr1A	69639709	0.652174	0.625	0.0271739
Chr1A	69640374	0.107377	Chr1A	69640374	0.731707	0.5	0.231707
Chr1A	69827193	0.00586806	Chr1A	69827193	0.866667	0.8125	0.0541667
Chr1A	70110036	0.108889	Chr1A	70110036	0.5	0.266667	0.233333
Chr1A	70169602	0.0472349	Chr1A	70169602	0.380952	0.227273	0.15368
Chr1A	70237136	0.0146939	Chr1A	70237136	0.8	0.714286	0.0857143
Chr1A	70856171	0.607824	Chr1A	70856171	0.884615	0.333333	0.551282
Chr1A	70856224	8.21828e-05	Chr1A	70856224	0.74359	0.75	-0.00641026
Chr1A	70856373	0.125	Chr1A	70856373	1	0.75	0.25
Chr1A	70859992	0.347222	Chr1A	70859992	0.416667	0	0.416667
Chr1A	70862616	0.00964506	Chr1A	70862616	0.625	0.555556	0.0694444
Chr1A	70866887	0.00683083	Chr1A	70866887	0.714286	0.772727	-0.0584416
Chr1A	70946607	0.0739645	Chr1A	70946607	1	0.807692	0.192308
Chr1A	71016227	0.245	Chr1A	71016227	0.75	0.4	0.35
Chr1A	71025794	0.125	Chr1A	71025794	0.75	0.5	0.25
Chr1A	71025832	0.0261224	Chr1A	71025832	0.714286	0.6	0.114286
Chr1A	71031228	0.0138889	Chr1A	71031228	0.5	0.583333	-0.0833333
Chr1A	71216037	0.03125	Chr1A	71216037	1	0.875	0.125
Chr1A	71447358	0.0899908	Chr1A	71447358	0.333333	0.545455	-0.212121
Chr1A	71447387	0.000543413	Chr1A	71447387	0.769231	0.785714	-0.0164835
Chr1A	71644118	0.0362426	Chr1A	71644118	0.75	0.884615	-0.134615
Chr1A	71644321	0	Chr1A	71644321	0.75	0.75	0
Chr1A	72236843	0.000246914	Chr1A	72236843	0.888889	0.9	-0.0111111
Chr1A	72237379	0.0408163	Chr1A	72237379	1	0.857143	0.142857
Chr1A	72240382	0.00311634	Chr1A	72240382	0.710526	0.75	-0.0394737
Chr1A	72550329	0.0555556	Chr1A	72550329	0.833333	1	-0.166667
Chr1A	72652888	0.0237508	Chr1A	72652888	0.583333	0.692308	-0.108974
Chr1A	72666635	0.0408163	Chr1A	72666635	1	0.857143	0.142857
Chr1A	72808670	0.08	Chr1A	72808670	1	0.8	0.2
Chr1A	73166384	0.52898	Chr1A	73166384	0.485714	1	-0.514286
Chr1A	73186553	0.231273	Chr1A	73186553	0.451613	0.791667	-0.340054
Chr1A	73495555	0.165748	Chr1A	73495555	0.833333	0.545455	0.287879
Chr1A	73497618	0.01125	Chr1A	73497618	0.95	0.875	0.075
Chr1A	73623095	0.0355556	Chr1A	73623095	0.733333	0.6	0.133333
Chr1A	73650146	0.15125	Chr1A	73650146	0.9	0.625	0.275
Chr1A	73670614	0.395062	Chr1A	73670614	0.833333	0.388889	0.444444
Chr1A	73925714	0.395062	Chr1A	73925714	0.444444	0	0.444444
Chr1A	73982979	0.125	Chr1A	73982979	1	0.75	0.25
Chr1A	74173865	0.17301	Chr1A	74173865	0.470588	0.764706	-0.294118
Chr1A	74201941	0.106509	Chr1A	74201941	1	0.769231	0.230769
Chr1A	74228426	0.0878609	Chr1A	74228426	0.431818	0.222222	0.209596
Chr1A	74342719	0.0524263	Chr1A	74342719	0.371429	0.533333	-0.161905
Chr1A	74507446	0.26114	Chr1A	74507446	0.285714	0.647059	-0.361345
Chr1A	74507517	0.273352	Chr1A	74507517	0.363636	0.733333	-0.369697
Chr1A	74508244	0.0549114	Chr1A	74508244	0.625	0.790698	-0.165698
Chr1A	74627719	0.000725624	Chr1A	74627719	0.766667	0.785714	-0.0190476
Chr1A	74730669	0.0473373	Chr1A	74730669	1	0.846154	0.153846
Chr1A	75042130	0.0261049	Chr1A	75042130	0.208333	0.322581	-0.114247
Chr1A	75042139	0.302106	Chr1A	75042139	0.464286	0.852941	-0.388655
Chr1A	75042998	0.266566	Chr1A	75042998	0.444444	0.809524	-0.365079
Chr1A	75043250	0.0710306	Chr1A	75043250	0.548387	0.736842	-0.188455
Chr1A	75350751	0.000328731	Chr1A	75350751	0.833333	0.846154	-0.0128205
Chr1A	75350841	0.119506	Chr1A	75350841	0.533333	0.777778	-0.244444
Chr1A	75351393	0.0506789	Chr1A	75351393	0.959184	0.8	0.159184
Chr1A	75353187	0.0144416	Chr1A	75353187	0.37931	0.464286	-0.0849754
Chr1A	75560888	0.00336621	Chr1A	75560888	0.307692	0.266667	0.0410256
Chr1A	75560968	0.0246914	Chr1A	75560968	0.444444	0.333333	0.111111
Chr1A	75560994	0.133378	Chr1A	75560994	0.615385	0.357143	0.258242
Chr1A	75970806	0.0173874	Chr1A	75970806	0.727273	0.820513	-0.0932401
Chr1A	75970871	0.170359	Chr1A	75970871	0.384615	0.676471	-0.291855
Chr1A	76139597	0.132245	Chr1A	76139597	0.571429	0.314286	0.257143
Chr1A	76140147	0.0106337	Chr1A	76140147	0.90625	0.833333	0.0729167
Chr1A	76149663	0.118777	Chr1A	76149663	0.470588	0.714286	-0.243697
Chr1A	76149970	0.03125	Chr1A	76149970	1	0.875	0.125
Chr1A	76149994	0.395062	Chr1A	76149994	0.777778	0.333333	0.444444
Chr1A	76245876	0.0057398	Chr1A	76245876	0.571429	0.625	-0.0535714
Chr1A	76245966	0.00659326	Chr1A	76245966	0.636364	0.578947	0.0574163
Chr1A	76398309	0.395062	Chr1A	76398309	1	0.555556	0.444444
Chr1A	76407536	0.190062	Chr1A	76407536	0.736842	0.428571	0.308271
Chr1A	76442363	0.042314	Chr1A	76442363	0.4	0.545455	-0.145455
Chr1A	76442429	0.00964506	Chr1A	76442429	0.375	0.444444	-0.0694444
Chr1A	76548046	0.00309714	Chr1A	76548046	0.8125	0.851852	-0.0393519
Chr1A	76551525	0.00726656	Chr1A	76551525	0.886364	0.826087	0.0602767
Chr1A	76746285	0.0272222	Chr1A	76746285	0.916667	0.8	0.116667
Chr1A	76852631	0.0189043	Chr1A	76852631	0.875	0.777778	0.0972222
Chr1A	76853619	0.0918367	Chr1A	76853619	0.714286	0.5	0.214286
Chr1A	77019904	0.0408163	Chr1A	77019904	1	0.857143	0.142857
Chr1A	77062878	0.0259	Chr1A	77062878	0.210526	0.324324	-0.113798
Chr1A	77305487	0.190209	Chr1A	77305487	0.530612	0.222222	0.30839
Chr1A	77361954	0.0056567	Chr1A	77361954	0.891892	0.83871	0.0531822
Chr1A	77495216	0.0174222	Chr1A	77495216	0.666667	0.76	-0.0933333
Chr1A	77747621	0.0987654	Chr1A	77747621	1	0.777778	0.222222
Chr1A	77813836	0.26114	Chr1A	77813836	0.647059	0.285714	0.361345
Chr1A	77814057	0.025674	Chr1A	77814057	0.827586	0.714286	0.1133
Chr1A	78598649	0.5	Chr1A	78598649	1	0.5	0.5
Chr1A	78706209	0.680556	Chr1A	78706209	0.833333	0.25	0.583333
Chr1A	78937075	0.19358	Chr1A	78937075	0.533333	0.222222	0.311111
Chr1A	78937181	0.125	Chr1A	78937181	1	0.75	0.25
Chr1A	78937340	0.0408163	Chr1A	78937340	0.857143	1	-0.142857
Chr1A	78944503	0.116412	Chr1A	78944503	0.923077	0.681818	0.241259
Chr1A	78974727	0.680556	Chr1A	78974727	1	0.416667	0.583333
Chr1A	78974828	0.680556	Chr1A	78974828	1	0.416667	0.583333
Chr1A	79305530	0.168828	Chr1A	79305530	0.540541	0.25	0.290541
Chr1A	79306589	0.0057398	Chr1A	79306589	0.571429	0.625	-0.0535714
Chr1A	79306700	0.176066	Chr1A	79306700	0.642857	0.346154	0.296703
Chr1A	79306707	0.258809	Chr1A	79306707	0.705882	0.346154	0.359729
Chr1A	79307699	0.03125	Chr1A	79307699	0.75	0.875	-0.125
Chr1A	79569748	0.14876	Chr1A	79569748	1	0.727273	0.272727
Chr1A	80242327	0.0829904	Chr1A	80242327	0.833333	0.62963	0.203704
Chr1A	80297493	0.0270989	Chr1A	80297493	0.740741	0.857143	-0.116402
Chr1A	80354416	0.0102041	Chr1A	80354416	0.5	0.571429	-0.0714286
Chr1A	80406455	0.0393967	Chr1A	80406455	0.666667	0.526316	0.140351
Chr1A	80407509	0.000102041	Chr1A	80407509	0.642857	0.65	-0.00714286
Chr1A	80704402	0.0168056	Chr1A	80704402	0.625	0.533333	0.0916667
Chr1A	80708610	0.0405719	Chr1A	80708610	0.37931	0.521739	-0.142429
Chr1A	80783723	0.125	Chr1A	80783723	1	0.75	0.25
Chr1A	80784710	0.00034626	Chr1A	80784710	0.25	0.263158	-0.0131579
Chr1A	80860299	0.0288	Chr1A	80860299	1	0.88	0.12
Chr1A	80860566	0.106278	Chr1A	80860566	0.909091	0.678571	0.230519
Chr1A	81314580	0.402357	Chr1A	81314580	0.375	0.823529	-0.448529
Chr1A	81383336	0.103306	Chr1A	81383336	1	0.772727	0.227273
Chr1A	81389290	0.577045	Chr1A	81389290	0.32	0.857143	-0.537143
Chr1A	81441554	0.0238017	Chr1A	81441554	0.909091	0.8	0.109091
Chr1A	81950181	0.228369	Chr1A	81950181	0.857143	0.519231	0.337912
Chr1A	81972829	0.000461932	Chr1A	81972829	0.857143	0.87234	-0.0151976
Chr1A	82035248	0.00365257	Chr1A	82035248	0.820513	0.777778	0.042735
Chr1A	82167924	0.0666153	Chr1A	82167924	0.692308	0.509804	0.182504
Chr1A	82342531	0.0786266	Chr1A	82342531	0.75	0.551724	0.198276
Chr1A	82498690	0.089497	Chr1A	82498690	0.538462	0.75	-0.211538
Chr1A	82599145	0.0108131	Chr1A	82599145	0.75	0.823529	-0.0735294
Chr1A	82607100	0.0871875	Chr1A	82607100	0.923077	0.714286	0.208791
Chr1A	82726089	0.435556	Chr1A	82726089	1	0.533333	0.466667
Chr1A	82736683	0.00110727	Chr1A	82736683	0.823529	0.8	0.0235294
Chr1A	83212940	0.00323975	Chr1A	83212940	0.882353	0.842105	0.0402477
Chr1A	83217540	0.103306	Chr1A	83217540	1	0.772727	0.227273
Chr1A	83217558	0.0172902	Chr1A	83217558	0.705882	0.612903	0.0929791
Chr1A	83242184	0.0987654	Chr1A	83242184	1	0.777778	0.222222
Chr1A	83250005	0.0918367	Chr1A	83250005	1	0.785714	0.214286
Chr1A	83282626	0.162113	Chr1A	83282626	0.974359	0.689655	0.284704
Chr1A	83546820	0.0622837	Chr1A	83546820	1	0.823529	0.176471
Chr1A	83559606	0.125	Chr1A	83559606	1	0.75	0.25
Chr1A	83766770	0.0235755	Chr1A	83766770	0.571429	0.68	-0.108571
Chr1A	83766793	0.020134	Chr1A	83766793	0.869565	0.769231	0.100334
Chr1A	83766876	0.00303593	Chr1A	83766876	0.818182	0.857143	-0.038961
Chr1A	83988569	0.0159439	Chr1A	83988569	0.785714	0.875	-0.0892857
Chr1A	84202850	0.424316	Chr1A	84202850	0.266667	0.727273	-0.460606
Chr1A	84299494	0.114136	Chr1A	84299494	0.388889	0.15	0.238889
Chr1A	84553197	0.15125	Chr1A	84553197	0.85	0.575	0.275
Chr1A	84659102	0.00255102	Chr1A	84659102	0.714286	0.678571	0.0357143
Chr1A	85073853	2	Chr1A	85073853	1	0	1
Chr1A	85210071	0.08	Chr1A	85210071	1	0.8	0.2
Chr1A	85312256	0.0457595	Chr1A	85312256	0.705882	0.857143	-0.151261
Chr1A	85313376	0.0555556	Chr1A	85313376	1	0.833333	0.166667
Chr1A	85368543	0.03125	Chr1A	85368543	0.875	1	-0.125
Chr1A	85387493	0.0555556	Chr1A	85387493	0.833333	1	-0.166667
Chr1A	85509701	0.0238017	Chr1A	85509701	0.466667	0.575758	-0.109091
Chr1A	86052132	0.258225	Chr1A	86052132	0.2	0.559322	-0.359322
Chr1A	86066106	0.235894	Chr1A	86066106	0.954545	0.611111	0.343434
Chr1A	86144710	0.0224977	Chr1A	86144710	0.606061	0.5	0.106061
Chr1A	86482119	0.0330612	Chr1A	86482119	0.571429	0.7	-0.128571
Chr1A	86482224	0.14497	Chr1A	86482224	0.5	0.769231	-0.269231
Chr1A	86738695	0.113379	Chr1A	86738695	0.666667	0.428571	0.238095
Chr1A	86774107	0.271116	Chr1A	86774107	0.818182	0.45	0.368182
Chr1A	86786228	0.0151229	Chr1A	86786228	1	0.913043	0.0869565
Chr1A	86871992	0.08	Chr1A	86871992	1	0.8	0.2
Chr1A	86908568	0.0105785	Chr1A	86908568	0.8	0.727273	0.0727273
Chr1A	86908691	0.000746809	Chr1A	86908691	0.869565	0.888889	-0.0193237
Chr1A	87023937	0.0337325	Chr1A	87023937	0.857143	0.727273	0.12987
Chr1A	87182191	0.279728	Chr1A	87182191	0.292683	0.666667	-0.373984
Chr1A	87184095	0.0378489	Chr1A	87184095	0.851852	0.714286	0.137566
Chr1A	87231926	0.207966	Chr1A	87231926	0.26087	0.583333	-0.322464
Chr1A	87232095	0.14876	Chr1A	87232095	1	0.727273	0.272727
Chr1A	87232761	0.115026	Chr1A	87232761	0.769231	0.529412	0.239819
Chr1A	87233382	0.00256934	Chr1A	87233382	0.741935	0.777778	-0.0358423
Chr1A	87233833	0.125	Chr1A	87233833	0.75	1	-0.25
Chr1A	87310466	0.201562	Chr1A	87310466	0.888889	0.571429	0.31746
Chr1A	87333537	0.0112775	Chr1A	87333537	0.884615	0.809524	0.0750916
Chr1A	87399784	0.36125	Chr1A	87399784	0.8	0.375	0.425
Chr1A	87400376	0.0330612	Chr1A	87400376	0.55	0.678571	-0.128571
Chr1A	87458331	0.0490985	Chr1A	87458331	0.129032	0.285714	-0.156682
Chr1A	87499752	0.155868	Chr1A	87499752	0.8125	0.533333	0.279167
Chr1A	87673242	0.0134168	Chr1A	87673242	0.32	0.238095	0.0819048
Chr1A	87673272	0.033261	Chr1A	87673272	0.423077	0.294118	0.128959
Chr1A	87708039	0.00208117	Chr1A	87708039	0.419355	0.451613	-0.0322581
Chr1A	87711379	0.000283447	Chr1A	87711379	0.333333	0.321429	0.0119048
Chr1A	87865835	0.222222	Chr1A	87865835	1	0.666667	0.333333
Chr1A	87918654	0.08	Chr1A	87918654	0.8	1	-0.2
Chr1A	88032700	0.0298765	Chr1A	88032700	0.9	0.777778	0.122222
Chr1A	88133970	0.00631047	Chr1A	88133970	0.787879	0.731707	0.0561715
Chr1A	88471073	0.845	Chr1A	88471073	0.85	0.2	0.65
Chr1A	88673937	0.0479025	Chr1A	88673937	0.666667	0.821429	-0.154762
Chr1A	88853048	0.52898	Chr1A	88853048	0.285714	0.8	-0.514286
Chr1A	88908429	0.448753	Chr1A	88908429	1	0.526316	0.473684
Chr1A	89059730	0.0286438	Chr1A	89059730	0.821429	0.701754	0.119674
Chr1A	89737009	0.00222222	Chr1A	89737009	0.9	0.866667	0.0333333
Chr1A	89805049	0.00113379	Chr1A	89805049	0.833333	0.857143	-0.0238095
Chr1A	89861215	0.183655	Chr1A	89861215	0.636364	0.333333	0.30303
Chr1A	89941262	0.005	Chr1A	89941262	0.25	0.3	-0.05
Chr1A	89941270	0.192399	Chr1A	89941270	0.764706	0.454545	0.31016
Chr1A	89947599	0.183655	Chr1A	89947599	0.333333	0.636364	-0.30303
Chr1A	90121010	0.339951	Chr1A	90121010	0.833333	0.421053	0.412281
Chr1A	90165489	0.08	Chr1A	90165489	0.8	0.6	0.2
Chr1A	90433985	0.762344	Chr1A	90433985	0.9	0.282609	0.617391
Chr1A	90526266	0.000503905	Chr1A	90526266	0.555556	0.571429	-0.015873
Chr1A	90537594	0.00472608	Chr1A	90537594	0.888889	0.9375	-0.0486111
Chr1A	90537641	0.0013493	Chr1A	90537641	0.545455	0.571429	-0.025974
Chr1A	90636279	0.0417284	Chr1A	90636279	0.444444	0.3	0.144444
Chr1A	90636335	0.0652006	Chr1A	90636335	0.625	0.444444	0.180556
Chr1A	90660033	0.737245	Chr1A	90660033	0.75	0.142857	0.607143
Chr1A	90914448	0.0138889	Chr1A	90914448	0.75	0.666667	0.0833333
Chr1A	91098804	0.00720901	Chr1A	91098804	0.230769	0.170732	0.0600375
Chr1A	91164749	0.0863552	Chr1A	91164749	0.636364	0.428571	0.207792
Chr1A	91272409	0.628558	Chr1A	91272409	0.272727	0.833333	-0.560606
Chr1A	91541355	0.189349	Chr1A	91541355	1	0.692308	0.307692
Chr1A	91543421	0.000533983	Chr1A	91543421	0.294118	0.277778	0.0163399
Chr1A	91543958	0.170139	Chr1A	91543958	0.666667	0.375	0.291667
Chr1A	91552803	0.159106	Chr1A	91552803	0.333333	0.615385	-0.282051
Chr1A	91587103	0.0765595	Chr1A	91587103	0.695652	0.5	0.195652
Chr1A	92332427	0.00212665	Chr1A	92332427	0.782609	0.75	0.0326087
Chr1A	92502213	0.0765595	Chr1A	92502213	0.695652	0.5	0.195652
Chr1A	92502296	0.0138889	Chr1A	92502296	0.583333	0.5	0.0833333
Chr1A	92814605	0.5	Chr1A	92814605	0.5	1	-0.5
Chr1A	92831367	0.295858	Chr1A	92831367	1	0.615385	0.384615
Chr1A	93847724	0.08	Chr1A	93847724	1	0.8	0.2
Chr1A	93850183	0.0868056	Chr1A	93850183	0.833333	0.625	0.208333
Chr1A	94622995	0.309153	Chr1A	94622995	0.384615	0.777778	-0.393162
Chr1A	94648828	0.0614775	Chr1A	94648828	0.857143	0.681818	0.175325
Chr1A	94790647	0.272392	Chr1A	94790647	0.25	0.619048	-0.369048
Chr1A	94936459	0.755995	Chr1A	94936459	0.814815	0.2	0.614815
Chr1A	95050298	0.0856124	Chr1A	95050298	1	0.793103	0.206897
Chr1A	95051347	0.0076644	Chr1A	95051347	0.7	0.761905	-0.0619048
Chr1A	95054539	0.186728	Chr1A	95054539	0.25	0.555556	-0.305556
Chr1A	95062382	0.953515	Chr1A	95062382	0.833333	0.142857	0.690476
Chr1A	95063665	0.000459137	Chr1A	95063665	0.818182	0.833333	-0.0151515
Chr1A	95077442	0.00430994	Chr1A	95077442	0.727273	0.680851	0.0464217
Chr1A	95123318	0.00222222	Chr1A	95123318	0.833333	0.866667	-0.0333333
Chr1A	95125191	0.5	Chr1A	95125191	1	0.5	0.5
Chr1A	95276079	0.000685871	Chr1A	95276079	0.814815	0.833333	-0.0185185
Chr1A	95468693	0.0927811	Chr1A	95468693	0.6	0.384615	0.215385
Chr1A	95586136	0.0876149	Chr1A	95586136	1	0.790698	0.209302
Chr1A	95633256	0.0188062	Chr1A	95633256	0.363636	0.266667	0.0969697
Chr1A	95633588	0.157347	Chr1A	95633588	0.219512	0.5	-0.280488
Chr1A	95633633	0.257218	Chr1A	95633633	0.241379	0.6	-0.358621
Chr1A	95696091	0.0246914	Chr1A	95696091	0.222222	0.333333	-0.111111
Chr1A	95716524	0.0849219	Chr1A	95716524	0.6	0.393939	0.206061
Chr1A	95745511	0.167235	Chr1A	95745511	0.56	0.270833	0.289167
Chr1A	95875713	0.0459137	Chr1A	95875713	0.818182	0.666667	0.151515
Chr1A	95993513	0.000868056	Chr1A	95993513	0.6875	0.666667	0.0208333
Chr1A	95995205	0.522302	Chr1A	95995205	0.3125	0.823529	-0.511029
Chr1A	96003127	0.918765	Chr1A	96003127	0.777778	0.1	0.677778
Chr1A	96230770	0.0555556	Chr1A	96230770	0.7	0.533333	0.166667
Chr1A	96230827	0.00927834	Chr1A	96230827	0.647059	0.578947	0.0681115
Chr1A	96231022	0.347222	Chr1A	96231022	0.916667	0.5	0.416667
Chr1A	96233593	0.0771684	Chr1A	96233593	0.625	0.428571	0.196429
Chr1A	96324456	0.414364	Chr1A	96324456	0.655172	0.2	0.455172
Chr1A	96781675	0.0332986	Chr1A	96781675	1	0.870968	0.129032
Chr1A	96781782	0.0768935	Chr1A	96781782	1	0.803922	0.196078
Chr1A	96985788	0.0428316	Chr1A	96985788	0.853659	1	-0.146341
Chr1A	96985991	0.0109739	Chr1A	96985991	0.851852	0.777778	0.0740741
Chr1A	96987218	0.0078125	Chr1A	96987218	0.75	0.8125	-0.0625
Chr1A	96987229	0.108889	Chr1A	96987229	0.3	0.0666667	0.233333
Chr1A	97164972	0.245	Chr1A	97164972	0.4	0.75	-0.35
Chr1A	97167141	0.08	Chr1A	97167141	1	0.8	0.2
Chr1A	97250046	0.114044	Chr1A	97250046	0.586207	0.825	-0.238793
Chr1A	97278464	0.00868337	Chr1A	97278464	0.833333	0.767442	0.0658915
Chr1A	97279004	0.0130073	Chr1A	97279004	0.5	0.580645	-0.0806452
Chr1A	97284965	0.00646674	Chr1A	97284965	0.9	0.843137	0.0568627
Chr1A	97284990	2.31385e-05	Chr1A	97284990	0.833333	0.836735	-0.00340136
Chr1A	97285001	0.00929752	Chr1A	97285001	0.75	0.818182	-0.0681818
Chr1A	97332328	0.00347222	Chr1A	97332328	0.666667	0.625	0.0416667
Chr1A	97837015	0.0126364	Chr1A	97837015	0.846154	0.766667	0.0794872
Chr1A	97846764	0.00371581	Chr1A	97846764	0.793103	0.75	0.0431034
Chr1A	97997579	0.0355556	Chr1A	97997579	0.933333	0.8	0.133333
Chr1A	97997801	0.0276817	Chr1A	97997801	1	0.882353	0.117647
Chr1A	98105465	0.0288924	Chr1A	98105465	0.807692	0.6875	0.120192
Chr1A	98304991	0.08	Chr1A	98304991	0.8	1	-0.2
Chr1A	98450319	0.0158025	Chr1A	98450319	0.888889	0.8	0.0888889
Chr1A	98660097	0.00125	Chr1A	98660097	0.9	0.875	0.025
Chr1A	98660257	0.0346906	Chr1A	98660257	0.939394	0.807692	0.131702
Chr1A	98729224	0.0985396	Chr1A	98729224	0.526316	0.304348	0.221968
Chr1A	98729636	0.062048	Chr1A	98729636	0.8125	0.636364	0.176136
Chr1A	98749144	0.0193221	Chr1A	98749144	0.944444	0.846154	0.0982906
Chr1A	98749853	0.296328	Chr1A	98749853	0.777778	0.392857	0.384921
Chr1A	98754004	0.000731947	Chr1A	98754004	0.72	0.73913	-0.0191304
Chr1A	98813399	0	Chr1A	98813399	0.75	0.75	0
Chr1A	98837863	0.367347	Chr1A	98837863	1	0.571429	0.428571
Chr1A	98912918	0.231128	Chr1A	98912918	0.178571	0.518519	-0.339947
Chr1A	98919336	0.219346	Chr1A	98919336	0.785714	0.454545	0.331169
Chr1A	98925866	0.08	Chr1A	98925866	1	0.8	0.2
Chr1A	99144074	0.245599	Chr1A	99144074	0.888889	0.538462	0.350427
Chr1A	99144327	0.06125	Chr1A	99144327	0.8	0.625	0.175
Chr1A	99144768	8.43313e-05	Chr1A	99144768	0.857143	0.863636	-0.00649351
Chr1A	99219103	0.0155709	Chr1A	99219103	0.911765	1	-0.0882353
Chr1A	99425039	0.0855051	Chr1A	99425039	0.578947	0.785714	-0.206767
Chr1A	99425439	0.00400277	Chr1A	99425439	0.894737	0.85	0.0447368
Chr1A	99506731	0.270112	Chr1A	99506731	0.3125	0.68	-0.3675
Chr1A	99531913	0.03125	Chr1A	99531913	1	0.875	0.125
Chr1A	99532001	0.00225973	Chr1A	99532001	0.823529	0.857143	-0.0336134
Chr1A	99590983	0.000246914	Chr1A	99590983	0.888889	0.9	-0.0111111
Chr1A	99676936	0.00566872	Chr1A	99676936	0.869565	0.816327	0.0532387
Chr1A	99677466	0.0703125	Chr1A	99677466	1	0.8125	0.1875
Chr1A	99677504	0.045	Chr1A	99677504	1	0.85	0.15
Chr1A	99677608	0.045	Chr1A	99677608	1	0.85	0.15
Chr1A	99718912	0.295858	Chr1A	99718912	0.384615	0	0.384615
Chr1A	100039983	0.168828	Chr1A	100039983	0.75	0.459459	0.290541
Chr1A	100479151	0.00964506	Chr1A	100479151	0.375	0.444444	-0.0694444
Chr1A	100526634	0.435556	Chr1A	100526634	0.866667	0.4	0.466667
Chr1A	100578814	0.0218394	Chr1A	100578814	0.925926	0.821429	0.104497
Chr1A	100915651	0.02	Chr1A	100915651	0.9	0.8	0.1
Chr1A	100917600	0	Chr1A	100917600	0.866667	0.866667	0
Chr1A	101102143	0.431122	Chr1A	101102143	0.714286	0.25	0.464286
Chr1A	101116078	0.0261224	Chr1A	101116078	0.285714	0.4	-0.114286
Chr1A	101139028	0.03125	Chr1A	101139028	0.375	0.5	-0.125
Chr1A	101153320	0.0119421	Chr1A	101153320	0.272727	0.35	-0.0772727
Chr1A	101286407	0.00305456	Chr1A	101286407	0.866667	0.827586	0.0390805
Chr1A	101339110	0.00113379	Chr1A	101339110	0.642857	0.666667	-0.0238095
Chr1A	101339995	0.0246914	Chr1A	101339995	0.611111	0.5	0.111111
Chr1A	101349935	0.00248856	Chr1A	101349935	0.815789	0.851064	-0.0352744
Chr1A	101405835	0.08	Chr1A	101405835	0.8	1	-0.2
Chr1A	101629259	0.00902998	Chr1A	101629259	0.521739	0.454545	0.0671937
Chr1A	101640154	0.0160111	Chr1A	101640154	0.3	0.210526	0.0894737
Chr1A	101640601	0.02441	Chr1A	101640601	0.92	0.809524	0.110476
Chr1A	101648837	0.0334423	Chr1A	101648837	0.75	0.62069	0.12931
Chr1A	102006078	0.0746384	Chr1A	102006078	0.875	0.681818	0.193182
Chr1A	102162727	0.0942115	Chr1A	102162727	0.941176	0.724138	0.217039
Chr1A	102162886	0.0426142	Chr1A	102162886	0.705882	0.851852	-0.145969
Chr1A	102162932	0.02	Chr1A	102162932	0.3	0.4	-0.1
Chr1A	102162999	0.0278742	Chr1A	102162999	0.4375	0.555556	-0.118056
Chr1A	102471424	0.0650827	Chr1A	102471424	0.647059	0.466667	0.180392
Chr1A	102633859	0.00205457	Chr1A	102633859	0.75	0.717949	0.0320513
Chr1A	102704318	0.484734	Chr1A	102704318	0.692308	0.2	0.492308
Chr1A	102705372	0.000499571	Chr1A	102705372	0.708333	0.724138	-0.0158046
Chr1A	102765400	0.0408163	Chr1A	102765400	1	0.857143	0.142857
Chr1A	102976048	0.016448	Chr1A	102976048	0.882353	0.791667	0.0906863
Chr1A	103027008	0.0053351	Chr1A	103027008	0.576923	0.628571	-0.0516484
Chr1A	103410900	0.0048261	Chr1A	103410900	0.315789	0.266667	0.0491228
Chr1A	103438449	0.00279026	Chr1A	103438449	0.736842	0.774194	-0.0373514
Chr1A	103439723	0.0987654	Chr1A	103439723	1	0.777778	0.222222
Chr1A	103439793	0.0918367	Chr1A	103439793	1	0.785714	0.214286
Chr1A	103444754	0.0555556	Chr1A	103444754	0.833333	1	-0.166667
Chr1A	103457437	0.0408163	Chr1A	103457437	1	0.857143	0.142857
Chr1A	103613851	0.0231953	Chr1A	103613851	0.692308	0.8	-0.107692
Chr1A	103716935	0.0126364	Chr1A	103716935	0.846154	0.766667	0.0794872
Chr1A	103960216	0.0085503	Chr1A	103960216	0.615385	0.55	0.0653846
Chr1A	104449928	0.110727	Chr1A	104449928	1	0.764706	0.235294
Chr1A	104714997	0.0886427	Chr1A	104714997	1	0.789474	0.210526
Chr1A	104774329	0.135831	Chr1A	104774329	0.727273	0.466667	0.260606
Chr1A	105046024	0.0138889	Chr1A	105046024	0.75	0.666667	0.0833333
Chr1A	105046067	0.0555556	Chr1A	105046067	1	0.833333	0.166667
Chr1A	105127100	0.00190744	Chr1A	105127100	0.705882	0.675	0.0308824
Chr1A	105196316	0.00189349	Chr1A	105196316	0.769231	0.8	-0.0307692
Chr1A	105543790	0.000683568	Chr1A	105543790	0.628571	0.647059	-0.0184874
Chr1A	105749047	0.0229592	Chr1A	105749047	0.75	0.857143	-0.107143
Chr1A	105749181	0.0454423	Chr1A	105749181	0.4375	0.588235	-0.150735
Chr1A	105838788	0.0555556	Chr1A	105838788	0.333333	0.5	-0.166667
Chr1A	105976198	0.125	Chr1A	105976198	1	0.75	0.25
Chr1A	106007556	0.01125	Chr1A	106007556	0.375	0.3	0.075
Chr1A	106029043	0.0393967	Chr1A	106029043	0.973684	0.833333	0.140351
Chr1A	106113052	0.0495542	Chr1A	106113052	0.25	0.407407	-0.157407
Chr1A	106113071	0.104643	Chr1A	106113071	0.545455	0.774194	-0.228739
Chr1A	106113078	0.0404366	Chr1A	106113078	0.615385	0.757576	-0.142191
Chr1A	106123747	0.08	Chr1A	106123747	0.55	0.75	-0.2
Chr1A	106165641	0.087438	Chr1A	106165641	0.909091	0.7	0.209091
Chr1A	106178426	0.03125	Chr1A	106178426	0.666667	0.541667	0.125
Chr1A	106311794	0.03125	Chr1A	106311794	0.875	1	-0.125
Chr1A	106569002	0.0102041	Chr1A	106569002	0.785714	0.714286	0.0714286
Chr1A	106569014	0.0725624	Chr1A	106569014	1	0.809524	0.190476
Chr1A	106644059	0.0440955	Chr1A	106644059	0.966667	0.818182	0.148485
Chr1A	106644320	0.0739645	Chr1A	106644320	1	0.807692	0.192308
Chr1A	106866039	0.0987654	Chr1A	106866039	1	0.777778	0.222222
Chr1A	106886710	0.0192234	Chr1A	106886710	0.764706	0.666667	0.0980392
Chr1A	106995642	0.155406	Chr1A	106995642	0.962963	0.684211	0.278752
Chr1A	107326470	0.0184165	Chr1A	107326470	0.222222	0.318182	-0.0959596
Chr1A	107538603	0.32	Chr1A	107538603	1	0.6	0.4
Chr1A	107634272	0.0366753	Chr1A	107634272	0.916667	0.78125	0.135417
Chr1A	107690221	0.0385802	Chr1A	107690221	1	0.861111	0.138889
Chr1A	108010573	1.18343	Chr1A	108010573	1	0.230769	0.769231
Chr1A	108046236	0.160919	Chr1A	108046236	0.846154	0.5625	0.283654
Chr1A	108097818	0.0513642	Chr1A	108097818	0.75	0.589744	0.160256
Chr1A	108363976	0.0819161	Chr1A	108363976	0.535714	0.333333	0.202381
Chr1A	108364021	0.183655	Chr1A	108364021	0.666667	0.363636	0.30303
Chr1A	108364967	0.239645	Chr1A	108364967	0.5	0.846154	-0.346154
Chr1A	108365950	0.0987654	Chr1A	108365950	1	0.777778	0.222222
Chr1A	108413971	0.764298	Chr1A	108413971	0.2	0.818182	-0.618182
Chr1A	108435309	0.00165147	Chr1A	108435309	0.833333	0.862069	-0.0287356
Chr1A	108436661	0.0309001	Chr1A	108436661	0.813953	0.689655	0.124298
Chr1A	108465103	0.0138889	Chr1A	108465103	0.916667	0.833333	0.0833333
Chr1A	108495070	0.03125	Chr1A	108495070	0.5	0.625	-0.125
Chr1A	108499346	0.08	Chr1A	108499346	0.866667	0.666667	0.2
Chr1A	108500664	0.0287566	Chr1A	108500664	0.735294	0.615385	0.11991
Chr1A	108680607	0.19161	Chr1A	108680607	0.5	0.190476	0.309524
Chr1A	108681547	0.0555556	Chr1A	108681547	0.916667	0.75	0.166667
Chr1A	108784472	0.0378125	Chr1A	108784472	0.5625	0.425	0.1375
Chr1A	108912688	0.078342	Chr1A	108912688	0.666667	0.46875	0.197917
Chr1A	108912726	0.0393367	Chr1A	108912726	0.75	0.609756	0.140244
Chr1A	108977261	0.00295858	Chr1A	108977261	0.538462	0.5	0.0384615
Chr1A	108996182	0.00873497	Chr1A	108996182	0.826087	0.76	0.066087
Chr1A	108996200	0.0184911	Chr1A	108996200	0.846154	0.75	0.0961538
Chr1A	109046978	0.0460778	Chr1A	109046978	0.285714	0.4375	-0.151786
Chr1A	109177577	0.0189288	Chr1A	109177577	0.538462	0.441176	0.0972851
Chr1A	109241749	0.22736	Chr1A	109241749	0.551724	0.888889	-0.337165
Chr1A	109256275	0.0604915	Chr1A	109256275	1	0.826087	0.173913
Chr1A	109283568	0.00564774	Chr1A	109283568	0.391304	0.444444	-0.0531401
Chr1A	109348893	0.00222222	Chr1A	109348893	0.5	0.533333	-0.0333333
Chr1A	109417698	0.0102041	Chr1A	109417698	0.5	0.428571	0.0714286
Chr1A	109417812	0.00395062	Chr1A	109417812	0.6	0.555556	0.0444444
Chr1A	109417850	0.0408163	Chr1A	109417850	0.666667	0.52381	0.142857
Chr1A	109418071	0.32	Chr1A	109418071	1	0.6	0.4
Chr1A	109680944	0.142222	Chr1A	109680944	1	0.733333	0.266667
Chr1A	109680969	0.18	Chr1A	109680969	1	0.7	0.3
Chr1A	109771111	0.0246914	Chr1A	109771111	0.666667	0.555556	0.111111
Chr1A	109772669	0.00947805	Chr1A	109772669	0.652174	0.583333	0.0688406
Chr1A	109773626	0.125	Chr1A	109773626	0.85	0.6	0.25
Chr1A	109778944	0.32	Chr1A	109778944	1	0.6	0.4
Chr1A	109781944	0.0530016	Chr1A	109781944	1	0.837209	0.162791
Chr1A	109781950	0.0659638	Chr1A	109781950	0.448276	0.266667	0.181609
Chr1A	109782199	0.0266272	Chr1A	109782199	1	0.884615	0.115385
Chr1A	109862586	0.0408163	Chr1A	109862586	1	0.857143	0.142857
Chr1A	109863405	0.343026	Chr1A	109863405	0.777778	0.363636	0.414141
Chr1A	109905065	0.0236295	Chr1A	109905065	0.608696	0.5	0.108696
Chr1A	109905276	0.0118343	Chr1A	109905276	0.461538	0.538462	-0.0769231
Chr1A	109963448	0.0644313	Chr1A	109963448	0.846154	0.666667	0.179487
Chr1A	110033377	0.00123452	Chr1A	110033377	0.714286	0.73913	-0.0248447
Chr1A	110265970	0.209705	Chr1A	110265970	0.533333	0.857143	-0.32381
Chr1A	111681612	0.156226	Chr1A	111681612	0.846154	0.566667	0.279487
Chr1A	111681681	0.0740271	Chr1A	111681681	0.727273	0.534884	0.192389
Chr1A	111816674	0.00255102	Chr1A	111816674	0.464286	0.5	-0.0357143
Chr1A	111916986	0.125	Chr1A	111916986	0.833333	0.583333	0.25
Chr1A	112025411	0.0162402	Chr1A	112025411	0.484848	0.394737	0.0901116
Chr1A	112271227	0.0511482	Chr1A	112271227	0.923077	0.763158	0.159919
Chr1A	112285666	0.163265	Chr1A	112285666	1	0.714286	0.285714
Chr1A	112319295	0.0355556	Chr1A	112319295	1	0.866667	0.133333
Chr1A	112471952	0.264463	Chr1A	112471952	1	0.636364	0.363636
Chr1A	112769166	0.0473373	Chr1A	112769166	1	0.846154	0.153846
Chr1A	113106674	0.0918367	Chr1A	113106674	1	0.785714	0.214286
Chr1A	113129724	0.26195	Chr1A	113129724	0.761905	0.4	0.361905
Chr1A	113260516	0.0965335	Chr1A	113260516	0.363636	0.583333	-0.219697
Chr1A	113353139	0.476474	Chr1A	113353139	0.75	0.261905	0.488095
Chr1A	113587125	0.443266	Chr1A	113587125	0.863636	0.392857	0.470779
Chr1A	113773174	0.08	Chr1A	113773174	1	0.8	0.2
Chr1A	113780072	0.738947	Chr1A	113780072	0.941176	0.333333	0.607843
Chr1A	113780417	0.000651252	Chr1A	113780417	0.771429	0.789474	-0.0180451
Chr1A	113798478	0.00698347	Chr1A	113798478	0.85	0.909091	-0.0590909
Chr1A	113798566	0.0444752	Chr1A	113798566	0.684211	0.833333	-0.149123
Chr1A	113922441	0.245	Chr1A	113922441	1	0.65	0.35
Chr1A	114071093	0.0266272	Chr1A	114071093	0.884615	1	-0.115385
Chr1A	114294545	0.32	Chr1A	114294545	0.8	0.4	0.4
Chr1A	114328122	0.347222	Chr1A	114328122	0.333333	0.75	-0.416667
Chr1A	114339756	0.138504	Chr1A	114339756	1	0.736842	0.263158
Chr1B	635852	0.0581696	Chr1B	635852	0.837209	0.666667	0.170543
Chr1B	735659	0.0648	Chr1B	735659	0.88	0.7	0.18
Chr1B	745931	0.0102041	Chr1B	745931	0.142857	0.214286	-0.0714286
Chr1B	785465	0.0383052	Chr1B	785465	0.857143	0.71875	0.138393
Chr1B	833983	0.000169111	Chr1B	833983	0.733333	0.724138	0.0091954
Chr1B	863634	0.00723614	Chr1B	863634	0.368421	0.428571	-0.0601504
Chr1B	1010349	0.198641	Chr1B	1010349	0.8	0.484848	0.315152
Chr1B	1059724	0.000469563	Chr1B	1059724	0.709677	0.725	-0.0153226
Chr1B	1067231	0.000408163	Chr1B	1067231	0.714286	0.7	0.0142857
Chr1B	1067631	0	Chr1B	1067631	0.666667	0.666667	0
Chr1B	1070114	0	Chr1B	1070114	0.833333	0.833333	0
Chr1B	1077840	0	Chr1B	1077840	0.5	0.5	0
Chr1B	1077998	0.00734619	Chr1B	1077998	0.333333	0.272727	0.0606061
Chr1B	1101331	0.0186889	Chr1B	1101331	0.32	0.416667	-0.0966667
Chr1B	1169068	0.125	Chr1B	1169068	0.916667	0.666667	0.25
Chr1B	1276311	2.64463e-05	Chr1B	1276311	0.64	0.636364	0.00363636
Chr1B	1283119	0.00757396	Chr1B	1283119	0.6	0.538462	0.0615385
Chr1B	1290327	0.103306	Chr1B	1290327	1	0.772727	0.227273
Chr1B	1409552	0.0129395	Chr1B	1409552	0.95	0.869565	0.0804348
Chr1B	1446365	0.0555556	Chr1B	1446365	1	0.833333	0.166667
Chr1B	1670818	0.0349934	Chr1B	1670818	0.571429	0.703704	-0.132275
Chr1B	1903440	0.0032	Chr1B	1903440	0.8	0.84	-0.04
Chr1B	1904918	0.00365257	Chr1B	1904918	0.888889	0.846154	0.042735
Chr1B	1905763	0.222222	Chr1B	1905763	1	0.666667	0.333333
Chr1B	2256031	0.3009	Chr1B	2256031	0.4	0.787879	-0.387879
Chr1B	2513092	0.125	Chr1B	2513092	0.25	0.5	-0.25
Chr1B	2521948	0.0731947	Chr1B	2521948	0.608696	0.8	-0.191304
Chr1B	2536952	7.71575e-05	Chr1B	2536952	0.428571	0.434783	-0.00621118
Chr1B	2598247	0.0417284	Chr1B	2598247	0.944444	0.8	0.144444
Chr1B	2702741	0.0661157	Chr1B	2702741	1	0.818182	0.181818
Chr1B	2702832	0.125	Chr1B	2702832	1	0.75	0.25
Chr1B	2814006	0.08	Chr1B	2814006	1	0.8	0.2
Chr1B	2858968	0.435556	Chr1B	2858968	0.8	0.333333	0.466667
Chr1B	3029546	0.162953	Chr1B	3029546	0.896552	0.611111	0.285441
Chr1B	3030370	0.105035	Chr1B	3030370	0.666667	0.4375	0.229167
Chr1B	3030381	0.000868056	Chr1B	3030381	0.666667	0.6875	-0.0208333
Chr1B	3138526	0.586806	Chr1B	3138526	0.375	0.916667	-0.541667
Chr1B	3253299	0.0483951	Chr1B	3253299	0.555556	0.4	0.155556
Chr1B	3256513	0.0925803	Chr1B	3256513	0.681818	0.466667	0.215152
Chr1B	3260340	0.0574228	Chr1B	3260340	0.208333	0.377778	-0.169444
Chr1B	3382560	0.00125	Chr1B	3382560	0.708333	0.733333	-0.025
Chr1B	3382625	0.112866	Chr1B	3382625	0.647059	0.884615	-0.237557
Chr1B	3529232	0.0134892	Chr1B	3529232	0.777778	0.695652	0.0821256
Chr1B	3669542	1.53125	Chr1B	3669542	0.875	0	0.875
Chr1B	3722945	0.556033	Chr1B	3722945	0.8	0.272727	0.527273
Chr1B	3793371	0.005	Chr1B	3793371	0.75	0.8	-0.05
Chr1B	3793408	0.0575832	Chr1B	3793408	0.575	0.744681	-0.169681
Chr1B	3827176	0.0661157	Chr1B	3827176	1	0.818182	0.181818
Chr1B	3827219	0.0438957	Chr1B	3827219	1	0.851852	0.148148
Chr1B	3845519	0.000248568	Chr1B	3845519	0.641026	0.652174	-0.0111483
Chr1B	3924219	0.0283447	Chr1B	3924219	0.833333	0.714286	0.119048
Chr1B	3924398	0.125	Chr1B	3924398	0.916667	0.666667	0.25
Chr1B	3924410	0.222222	Chr1B	3924410	1	0.666667	0.333333
Chr1B	4474050	0.643676	Chr1B	4474050	0.692308	0.125	0.567308
Chr1B	4558325	0	Chr1B	4558325	0.636364	0.636364	0
Chr1B	4658710	0.0175204	Chr1B	4658710	0.62069	0.714286	-0.0935961
Chr1B	4701466	0.00843313	Chr1B	4701466	0.636364	0.571429	0.0649351
Chr1B	4752266	0.02349	Chr1B	4752266	0.965517	0.857143	0.108374
Chr1B	4808416	0.277851	Chr1B	4808416	0.4	0.772727	-0.372727
Chr1B	4885076	0.0955925	Chr1B	4885076	0.473684	0.692308	-0.218623
Chr1B	4902082	0.125	Chr1B	4902082	0.75	0.5	0.25
Chr1B	5057558	1.04568	Chr1B	5057558	0.923077	0.2	0.723077
Chr1B	5057752	0.52898	Chr1B	5057752	0.714286	0.2	0.514286
Chr1B	5212302	0.00222222	Chr1B	5212302	0.8	0.833333	-0.0333333
Chr1B	5242614	0.202479	Chr1B	5242614	0.681818	1	-0.318182
Chr1B	5323149	0.00391272	Chr1B	5323149	0.769231	0.725	0.0442308
Chr1B	5397296	0.0483951	Chr1B	5397296	0.888889	0.733333	0.155556
Chr1B	5464127	0.0170845	Chr1B	5464127	0.85	0.757576	0.0924242
Chr1B	5476786	0.000385802	Chr1B	5476786	0.611111	0.625	-0.0138889
Chr1B	5714720	0.0378125	Chr1B	5714720	0.7	0.5625	0.1375
Chr1B	5951553	0.0473373	Chr1B	5951553	1	0.846154	0.153846
Chr1B	6074253	0.00550499	Chr1B	6074253	0.647059	0.594595	0.0524642
Chr1B	6092887	0.126859	Chr1B	6092887	0.6	0.851852	-0.251852
Chr1B	6193382	0.36992	Chr1B	6193382	0.884615	0.454545	0.43007
Chr1B	6269145	0.127538	Chr1B	6269145	0.363636	0.111111	0.252525
Chr1B	6534359	0.0131066	Chr1B	6534359	0.633333	0.714286	-0.0809524
Chr1B	6574528	4.13223e-05	Chr1B	6574528	0.795455	0.8	-0.00454545
Chr1B	6577294	0.08	Chr1B	6577294	0.9	0.7	0.2
Chr1B	6634748	0.08	Chr1B	6634748	1	0.8	0.2
Chr1B	6650715	0.0118343	Chr1B	6650715	0.769231	0.692308	0.0769231
Chr1B	6656570	0.0703125	Chr1B	6656570	1	0.8125	0.1875
Chr1B	6662287	0.00347222	Chr1B	6662287	0.625	0.666667	-0.0416667
Chr1B	6665563	0.0195203	Chr1B	6665563	0.961538	0.862745	0.0987934
Chr1B	6839788	0.0355556	Chr1B	6839788	0.666667	0.8	-0.133333
Chr1B	6871352	0.00566501	Chr1B	6871352	0.52381	0.470588	0.0532213
Chr1B	7335335	0.0302554	Chr1B	7335335	0.941176	0.818182	0.122995
Chr1B	7356137	0.125	Chr1B	7356137	1	0.75	0.25
Chr1B	7356281	0.0187031	Chr1B	7356281	0.942857	0.846154	0.0967033
Chr1B	7358963	0.0959637	Chr1B	7358963	0.619048	0.4	0.219048
Chr1B	7358994	0.0435864	Chr1B	7358994	0.463415	0.315789	0.147625
Chr1B	7359125	0.132691	Chr1B	7359125	0.424242	0.166667	0.257576
Chr1B	7434851	0.12757	Chr1B	7434851	0.935484	0.682927	0.252557
Chr1B	7435996	0.0555556	Chr1B	7435996	0.722222	0.555556	0.166667
Chr1B	7436002	0.0555556	Chr1B	7436002	0.722222	0.555556	0.166667
Chr1B	7492978	0.00715903	Chr1B	7492978	0.615385	0.555556	0.0598291
Chr1B	7496275	0.0622837	Chr1B	7496275	0.5	0.676471	-0.176471
Chr1B	7496361	0.0325939	Chr1B	7496361	1	0.87234	0.12766
Chr1B	7496914	0.00543324	Chr1B	7496914	0.787879	0.84	-0.0521212
Chr1B	7739506	0.00280248	Chr1B	7739506	0.727273	0.764706	-0.0374332
Chr1B	7746394	0.255102	Chr1B	7746394	0.5	0.857143	-0.357143
Chr1B	7788637	0.72	Chr1B	7788637	0.8	0.2	0.6
Chr1B	7788686	0.00131492	Chr1B	7788686	0.666667	0.692308	-0.025641
Chr1B	8072218	0.321954	Chr1B	8072218	0.95122	0.55	0.40122
Chr1B	8120901	0.107804	Chr1B	8120901	0.923077	0.690909	0.232168
Chr1B	8143923	0.0918367	Chr1B	8143923	1	0.785714	0.214286
Chr1B	8666684	0.125	Chr1B	8666684	1	0.75	0.25
Chr1B	8822320	0.163265	Chr1B	8822320	1	0.714286	0.285714
Chr1B	8822328	0.163265	Chr1B	8822328	1	0.714286	0.285714
Chr1B	8897279	0.0555556	Chr1B	8897279	1	0.833333	0.166667
Chr1B	8904551	0.000882706	Chr1B	8904551	0.785714	0.764706	0.0210084
Chr1B	8904575	0.0333681	Chr1B	8904575	0.733333	0.604167	0.129167
Chr1B	9008477	0.0349934	Chr1B	9008477	0.571429	0.703704	-0.132275
Chr1B	9195038	0.0159243	Chr1B	9195038	0.68	0.769231	-0.0892308
Chr1B	9196702	0.0595947	Chr1B	9196702	0.285714	0.458333	-0.172619
Chr1B	9292508	0.0599112	Chr1B	9292508	0.75	0.923077	-0.173077
Chr1B	9343912	0.034626	Chr1B	9343912	1	0.868421	0.131579
Chr1B	9487222	0.0293848	Chr1B	9487222	0.545455	0.666667	-0.121212
Chr1B	9494555	0	Chr1B	9494555	0.5	0.5	0
Chr1B	9730902	0.181293	Chr1B	9730902	0.967742	0.666667	0.301075
Chr1B	9730972	0.156993	Chr1B	9730972	0.655172	0.375	0.280172
Chr1B	9766566	0.085328	Chr1B	9766566	0.576923	0.37037	0.206553
Chr1B	9773675	0.00138504	Chr1B	9773675	0.5	0.526316	-0.0263158
Chr1B	9773723	0.00679094	Chr1B	9773723	0.736842	0.678571	0.0582707
Chr1B	10507972	0.00239876	Chr1B	10507972	0.727273	0.761905	-0.034632
Chr1B	10508650	0.0288	Chr1B	10508650	1	0.88	0.12
Chr1B	10599529	0.00495485	Chr1B	10599529	0.588235	0.538462	0.0497738
Chr1B	10691599	0.186728	Chr1B	10691599	0.444444	0.75	-0.305556
Chr1B	10748817	0.00233764	Chr1B	10748817	0.923077	0.888889	0.034188
Chr1B	10750043	0.108655	Chr1B	10750043	0.947368	0.714286	0.233083
Chr1B	10773915	0.194473	Chr1B	10773915	0.645161	0.333333	0.311828
Chr1B	10773967	0.268889	Chr1B	10773967	0.7	0.333333	0.366667
Chr1B	10800365	0.619142	Chr1B	10800365	0.842105	0.285714	0.556391
Chr1B	11023552	2	Chr1B	11023552	1	0	1
Chr1B	11114600	0.0275769	Chr1B	11114600	0.757576	0.875	-0.117424
Chr1B	11173987	0.037896	Chr1B	11173987	0.769231	0.631579	0.137652
Chr1B	11376709	0.0918367	Chr1B	11376709	0.714286	0.5	0.214286
Chr1B	11376824	0.0819161	Chr1B	11376824	0.916667	0.714286	0.202381
Chr1B	11382313	0.18	Chr1B	11382313	0.5	0.8	-0.3
Chr1B	11476022	0.03125	Chr1B	11476022	0.5	0.375	0.125
Chr1B	11476374	0.0555556	Chr1B	11476374	1	0.833333	0.166667
Chr1B	11607509	0.3872	Chr1B	11607509	1	0.56	0.44
Chr1B	11616934	0.209343	Chr1B	11616934	0.823529	0.5	0.323529
Chr1B	11617045	0.00453515	Chr1B	11617045	0.666667	0.619048	0.047619
Chr1B	11624962	0.0383432	Chr1B	11624962	0.461538	0.6	-0.138462
Chr1B	11977620	0.0173687	Chr1B	11977620	0.870968	0.777778	0.09319
Chr1B	12131301	0.0555556	Chr1B	12131301	0.5	0.333333	0.166667
Chr1B	12147515	0.226909	Chr1B	12147515	0.772727	0.435897	0.33683
Chr1B	12174238	0.000153894	Chr1B	12174238	0.657895	0.666667	-0.00877193
Chr1B	12174961	0.00940408	Chr1B	12174961	0.428571	0.36	0.0685714
Chr1B	12239713	0.163265	Chr1B	12239713	1	0.714286	0.285714
Chr1B	12519051	0.176588	Chr1B	12519051	0.56	0.857143	-0.297143
Chr1B	12668914	0.163265	Chr1B	12668914	1	0.714286	0.285714
Chr1B	12742383	0.0731487	Chr1B	12742383	0.642857	0.451613	0.191244
Chr1B	12909944	0.000566836	Chr1B	12909944	0.757576	0.740741	0.016835
Chr1B	13133806	0.32	Chr1B	13133806	1	0.6	0.4
Chr1B	13203393	0.710799	Chr1B	13203393	0.846154	0.25	0.596154
Chr1B	13211399	0.000473373	Chr1B	13211399	0.615385	0.6	0.0153846
Chr1B	13290791	0.0408163	Chr1B	13290791	0.857143	1	-0.142857
Chr1B	13307537	0.437565	Chr1B	13307537	0.967742	0.5	0.467742
Chr1B	13362977	0.00177154	Chr1B	13362977	0.541667	0.571429	-0.0297619
Chr1B	13421683	0.0398457	Chr1B	13421683	0.772727	0.631579	0.141148
Chr1B	13422365	0.0512	Chr1B	13422365	1	0.84	0.16
Chr1B	13447041	0.268889	Chr1B	13447041	0.5	0.133333	0.366667
Chr1B	13449874	0.14511	Chr1B	13449874	0.814815	0.545455	0.26936
Chr1B	13450330	0.042711	Chr1B	13450330	0.972222	0.826087	0.146135
Chr1B	13561297	0.0496602	Chr1B	13561297	0.866667	0.709091	0.157576
Chr1B	13788426	0.23809	Chr1B	13788426	0.789474	0.444444	0.345029
Chr1B	13846085	0.186728	Chr1B	13846085	0.555556	0.25	0.305556
Chr1B	13925359	0.045	Chr1B	13925359	0.45	0.3	0.15
Chr1B	13925382	0.000246914	Chr1B	13925382	0.277778	0.266667	0.0111111
Chr1B	13945660	0.0530016	Chr1B	13945660	1	0.837209	0.162791
Chr1B	13945682	0.0632099	Chr1B	13945682	1	0.822222	0.177778
Chr1B	14037090	0.02	Chr1B	14037090	0.4	0.5	-0.1
Chr1B	14059033	0.00603792	Chr1B	14059033	0.769231	0.714286	0.0549451
Chr1B	14691424	0.000102041	Chr1B	14691424	0.857143	0.85	0.00714286
Chr1B	14691439	0.245	Chr1B	14691439	1	0.65	0.35
Chr1B	14691809	0.0555556	Chr1B	14691809	0.583333	0.75	-0.166667
Chr1B	14691836	4.85331e-05	Chr1B	14691836	0.857143	0.862069	-0.00492611
Chr1B	14692821	0.0680981	Chr1B	14692821	0.892857	0.708333	0.184524
Chr1B	14692866	0.0466821	Chr1B	14692866	0.944444	0.791667	0.152778
Chr1B	14693421	0.0181406	Chr1B	14693421	0.333333	0.428571	-0.0952381
Chr1B	14693529	0.142222	Chr1B	14693529	0.333333	0.6	-0.266667
Chr1B	14769663	0.0473947	Chr1B	14769663	0.76	0.606061	0.153939
Chr1B	14769713	0.0769527	Chr1B	14769713	0.846154	0.65	0.196154
Chr1B	14812620	0.0611277	Chr1B	14812620	0.636364	0.461538	0.174825
Chr1B	14812655	0.0138889	Chr1B	14812655	0.75	0.666667	0.0833333
Chr1B	14813862	0.00809917	Chr1B	14813862	0.636364	0.7	-0.0636364
Chr1B	14814133	0.08	Chr1B	14814133	0.4	0.6	-0.2
Chr1B	14830420	0.00156487	Chr1B	14830420	0.818182	0.846154	-0.027972
Chr1B	14832315	0.443972	Chr1B	14832315	0.153846	0.625	-0.471154
Chr1B	14965745	0.0293848	Chr1B	14965745	0.454545	0.333333	0.121212
Chr1B	15008483	0.01125	Chr1B	15008483	0.875	0.8	0.075
Chr1B	15066432	0.0587755	Chr1B	15066432	0.428571	0.6	-0.171429
Chr1B	15068159	0.00126859	Chr1B	15068159	0.84	0.814815	0.0251852
Chr1B	15103575	0.045	Chr1B	15103575	0.25	0.4	-0.15
Chr1B	15103597	0.005	Chr1B	15103597	0.75	0.8	-0.05
Chr1B	15107489	0.00929752	Chr1B	15107489	0.727273	0.659091	0.0681818
Chr1B	15152361	0.222222	Chr1B	15152361	0.833333	0.5	0.333333
Chr1B	15153702	0.00378072	Chr1B	15153702	0.652174	0.695652	-0.0434783
Chr1B	15179454	0.0155709	Chr1B	15179454	0.5	0.588235	-0.0882353
Chr1B	15283043	0.011405	Chr1B	15283043	0.608696	0.684211	-0.0755149
Chr1B	15293321	0.00255102	Chr1B	15293321	0.428571	0.392857	0.0357143
Chr1B	15301723	0.605	Chr1B	15301723	0.75	0.2	0.55
Chr1B	15349027	0.0637755	Chr1B	15349027	0.928571	0.75	0.178571
Chr1B	15349101	0.00888889	Chr1B	15349101	0.666667	0.6	0.0666667
Chr1B	15349144	0.00888889	Chr1B	15349144	0.666667	0.6	0.0666667
Chr1B	15517230	0.101876	Chr1B	15517230	0.555556	0.78125	-0.225694
Chr1B	15543285	0.1152	Chr1B	15543285	1	0.76	0.24
Chr1B	15624041	0.0246914	Chr1B	15624041	1	0.888889	0.111111
Chr1B	15626662	0.0138889	Chr1B	15626662	0.833333	0.75	0.0833333
Chr1B	15644661	0.125	Chr1B	15644661	1	0.75	0.25
Chr1B	15644865	0.125	Chr1B	15644865	1	0.75	0.25
Chr1B	15652344	0.18	Chr1B	15652344	1	0.7	0.3
Chr1B	15678250	0.000102041	Chr1B	15678250	0.6	0.607143	-0.00714286
Chr1B	15842471	0.5	Chr1B	15842471	1	0.5	0.5
Chr1B	15939644	0.0531664	Chr1B	15939644	0.25	0.0869565	0.163043
Chr1B	16208229	0.32	Chr1B	16208229	1	0.6	0.4
Chr1B	16215559	0.0464399	Chr1B	16215559	0.952381	0.8	0.152381
Chr1B	16277583	0.117539	Chr1B	16277583	0.909091	0.666667	0.242424
Chr1B	16277729	0.155445	Chr1B	16277729	0.878788	0.6	0.278788
Chr1B	16571084	0.0158025	Chr1B	16571084	0.111111	0.2	-0.0888889
Chr1B	16702892	0.0542561	Chr1B	16702892	0.4	0.235294	0.164706
Chr1B	16703004	0.0741838	Chr1B	16703004	0.4	0.592593	-0.192593
Chr1B	16707680	0.224417	Chr1B	16707680	0.37931	0.714286	-0.334975
Chr1B	16707702	0.277206	Chr1B	16707702	0.484848	0.857143	-0.372294
Chr1B	16740086	0.00094518	Chr1B	16740086	0.5	0.478261	0.0217391
Chr1B	16818164	0.0516582	Chr1B	16818164	0.714286	0.875	-0.160714
Chr1B	16873933	0.0768935	Chr1B	16873933	0.529412	0.333333	0.196078
Chr1B	16874087	0.0170414	Chr1B	16874087	0.692308	0.6	0.0923077
Chr1B	17258580	0.442907	Chr1B	17258580	1	0.529412	0.470588
Chr1B	17327260	0.00290249	Chr1B	17327260	0.761905	0.8	-0.0380952
Chr1B	17331684	0.457647	Chr1B	17331684	0.47619	0.954545	-0.478355
Chr1B	17411392	0.00617284	Chr1B	17411392	0.777778	0.833333	-0.0555556
Chr1B	17454811	0.18	Chr1B	17454811	0.5	0.8	-0.3
Chr1B	17675687	0.0555556	Chr1B	17675687	1	0.833333	0.166667
Chr1B	17703575	0.000555556	Chr1B	17703575	0.75	0.733333	0.0166667
Chr1B	17703887	0.08	Chr1B	17703887	1	0.8	0.2
Chr1B	17758054	0.435556	Chr1B	17758054	0.333333	0.8	-0.466667
Chr1B	17758060	0.72	Chr1B	17758060	0.2	0.8	-0.6
Chr1B	17847259	0.0486613	Chr1B	17847259	0.694444	0.538462	0.155983
Chr1B	17865945	0.000327052	Chr1B	17865945	0.882353	0.869565	0.0127877
Chr1B	17865969	0.0104235	Chr1B	17865969	0.882353	0.954545	-0.0721925
Chr1B	18064332	0.888889	Chr1B	18064332	1	0.333333	0.666667
Chr1B	18064367	0.186402	Chr1B	18064367	0.84375	0.538462	0.305288
Chr1B	18146067	0.0643044	Chr1B	18146067	0.8	0.62069	0.17931
Chr1B	18160111	0.268889	Chr1B	18160111	0.866667	0.5	0.366667
Chr1B	18160186	0.363589	Chr1B	18160186	0.230769	0.657143	-0.426374
Chr1B	18339871	0.0128277	Chr1B	18339871	0.681818	0.761905	-0.0800866
Chr1B	18371530	0.0787352	Chr1B	18371530	0.642857	0.444444	0.198413
Chr1B	18476482	0.0355556	Chr1B	18476482	0.8	0.666667	0.133333
Chr1B	18477773	0.0555556	Chr1B	18477773	0.916667	0.75	0.166667
Chr1B	18598151	0.129587	Chr1B	18598151	0.545455	0.8	-0.254545
Chr1B	18598162	0.00103306	Chr1B	18598162	0.772727	0.75	0.0227273
Chr1B	18640934	0.327664	Chr1B	18640934	0.904762	0.5	0.404762
Chr1B	18641121	0.0121437	Chr1B	18641121	0.714286	0.636364	0.0779221
Chr1B	18641952	0.00680556	Chr1B	18641952	0.933333	0.875	0.0583333
Chr1B	18654633	0.0450453	Chr1B	18654633	0.970588	0.820513	0.150075
Chr1B	18704767	0.000918367	Chr1B	18704767	0.821429	0.8	0.0214286
Chr1B	18714813	0.00395062	Chr1B	18714813	0.266667	0.222222	0.0444444
Chr1B	19244150	0.000146103	Chr1B	19244150	0.777778	0.769231	0.00854701
Chr1B	19244707	0.00639527	Chr1B	19244707	0.380952	0.4375	-0.0565476
Chr1B	19244759	0.0101686	Chr1B	19244759	0.32	0.391304	-0.0713043
Chr1B	19370281	0.0119215	Chr1B	19370281	0.764706	0.6875	0.0772059
Chr1B	19371049	0.0258264	Chr1B	19371049	0.636364	0.75	-0.113636
Chr1B	19386595	0.101668	Chr1B	19386595	0.62069	0.846154	-0.225464
Chr1B	19397034	0.222222	Chr1B	19397034	0.25	0.583333	-0.333333
Chr1B	19400515	0.00453515	Chr1B	19400515	0.666667	0.714286	-0.047619
Chr1B	19426817	0.000270416	Chr1B	19426817	0.5	0.511628	-0.0116279
Chr1B	19643811	0.000119259	Chr1B	19643811	0.857143	0.864865	-0.00772201
Chr1B	19644404	0.03125	Chr1B	19644404	1	0.875	0.125
Chr1B	19644506	0.18	Chr1B	19644506	0.785714	0.485714	0.3
Chr1B	19669950	0.0154571	Chr1B	19669950	0.769231	0.857143	-0.0879121
Chr1B	19713905	0.112693	Chr1B	19713905	0.555556	0.318182	0.237374
Chr1B	19714122	0.375556	Chr1B	19714122	0.466667	0.9	-0.433333
Chr1B	19718724	0.0498615	Chr1B	19718724	0.315789	0.473684	-0.157895
Chr1B	19718789	0.00103306	Chr1B	19718789	0.772727	0.75	0.0227273
Chr1B	19722912	0	Chr1B	19722912	0.5	0.5	0
Chr1B	19723045	0.0637755	Chr1B	19723045	0.571429	0.75	-0.178571
Chr1B	19723469	0.701657	Chr1B	19723469	0.1	0.692308	-0.592308
Chr1B	19724619	0.08	Chr1B	19724619	0.6	0.4	0.2
Chr1B	19724789	0.0637755	Chr1B	19724789	0.25	0.428571	-0.178571
Chr1B	19765482	0.0246914	Chr1B	19765482	0.666667	0.555556	0.111111
Chr1B	19847145	0.466112	Chr1B	19847145	0.982759	0.5	0.482759
Chr1B	19847773	0.213472	Chr1B	19847773	0.795455	0.46875	0.326705
Chr1B	19858693	0.0152005	Chr1B	19858693	0.933333	0.846154	0.0871795
Chr1B	19877138	0.0995266	Chr1B	19877138	0.923077	0.7	0.223077
Chr1B	19877635	0.0182987	Chr1B	19877635	0.6	0.695652	-0.0956522
Chr1B	19962900	0.0587755	Chr1B	19962900	0.6	0.428571	0.171429
Chr1B	19963070	0.0278742	Chr1B	19963070	0.444444	0.5625	-0.118056
Chr1B	19968719	0.00303593	Chr1B	19968719	0.818182	0.857143	-0.038961
Chr1B	19997186	0.000758981	Chr1B	19997186	0.928571	0.909091	0.0194805
Chr1B	20062235	0.18	Chr1B	20062235	0.4	0.7	-0.3
Chr1B	20081561	0.0661157	Chr1B	20081561	0.818182	1	-0.181818
Chr1B	20144951	0	Chr1B	20144951	0.363636	0.363636	0
Chr1B	20145029	0.012303	Chr1B	20145029	0.333333	0.411765	-0.0784314
Chr1B	20151216	1.125	Chr1B	20151216	1	0.25	0.75
Chr1B	20202822	0.00756384	Chr1B	20202822	0.529412	0.590909	-0.0614973
Chr1B	20205650	0.0644313	Chr1B	20205650	0.666667	0.846154	-0.179487
Chr1B	20216978	0.888889	Chr1B	20216978	1	0.333333	0.666667
Chr1B	20217595	0.00380349	Chr1B	20217595	0.885714	0.842105	0.043609
Chr1B	20217758	8.43313e-05	Chr1B	20217758	0.636364	0.642857	-0.00649351
Chr1B	20346003	0.0323967	Chr1B	20346003	0.6	0.727273	-0.127273
Chr1B	20658593	0.142222	Chr1B	20658593	0.666667	0.4	0.266667
Chr1B	20658672	0.00255102	Chr1B	20658672	0.714286	0.75	-0.0357143
Chr1B	20662596	0.00183655	Chr1B	20662596	0.666667	0.636364	0.030303
Chr1B	20662673	0.00286961	Chr1B	20662673	0.666667	0.704545	-0.0378788
Chr1B	20881356	0.186728	Chr1B	20881356	1	0.694444	0.305556
Chr1B	20928050	0.08	Chr1B	20928050	1	0.8	0.2
Chr1B	20945485	0.00635988	Chr1B	20945485	0.842105	0.785714	0.056391
Chr1B	21587721	0.00367347	Chr1B	21587721	0.357143	0.4	-0.0428571
Chr1B	21612160	0.323488	Chr1B	21612160	0.25	0.652174	-0.402174
Chr1B	21622538	0.0555556	Chr1B	21622538	0.333333	0.5	-0.166667
Chr1B	21853013	0.08	Chr1B	21853013	1	0.8	0.2
Chr1B	21957475	0.183655	Chr1B	21957475	0.969697	0.666667	0.30303
Chr1B	22320124	0.0987654	Chr1B	22320124	1	0.777778	0.222222
Chr1B	22742025	0.0316886	Chr1B	22742025	0.692308	0.818182	-0.125874
Chr1B	23253549	0.0385145	Chr1B	23253549	0.516129	0.377358	0.138771
Chr1B	23255119	0.182345	Chr1B	23255119	0.590909	0.892857	-0.301948
Chr1B	23752217	0.280087	Chr1B	23752217	0.321429	0.695652	-0.374224
Chr1B	23756804	0.0475154	Chr1B	23756804	0.631579	0.785714	-0.154135
Chr1B	23756826	0.000432526	Chr1B	23756826	0.764706	0.75	0.0147059
Chr1B	24031771	0.456543	Chr1B	24031771	0.7	0.222222	0.477778
Chr1B	24146030	0.347222	Chr1B	24146030	0.666667	0.25	0.416667
Chr1B	24194947	0.125	Chr1B	24194947	1	0.75	0.25
Chr1B	24629828	0.116806	Chr1B	24629828	0.625	0.866667	-0.241667
Chr1B	24633617	0	Chr1B	24633617	0.5	0.5	0
Chr1B	24934033	0.17301	Chr1B	24934033	0.705882	1	-0.294118
Chr1B	25379338	0.264622	Chr1B	25379338	0.411765	0.77551	-0.363745
Chr1B	26220154	0.125	Chr1B	26220154	1	0.75	0.25
Chr1B	26483379	0.210373	Chr1B	26483379	1	0.675676	0.324324
Chr1B	26483406	0.000543413	Chr1B	26483406	0.769231	0.785714	-0.0164835
Chr1B	26483632	0.0987654	Chr1B	26483632	0.666667	0.444444	0.222222
Chr1B	26483927	0.00778207	Chr1B	26483927	0.851852	0.789474	0.0623782
Chr1B	26592191	0.605	Chr1B	26592191	0.8	0.25	0.55
Chr1B	27027124	0.00307574	Chr1B	27027124	0.666667	0.705882	-0.0392157
Chr1B	27424169	0.0891358	Chr1B	27424169	0.222222	0.433333	-0.211111
Chr1B	27425375	0.079194	Chr1B	27425375	0.944444	0.745455	0.19899
Chr1B	27425396	0.103306	Chr1B	27425396	1	0.772727	0.227273
Chr1B	27639028	0.0479025	Chr1B	27639028	0.904762	0.75	0.154762
Chr1B	27714198	0.0756173	Chr1B	27714198	0.25	0.444444	-0.194444
Chr1B	27714312	0.119506	Chr1B	27714312	0.555556	0.8	-0.244444
Chr1B	27831542	0.150465	Chr1B	27831542	0.44	0.714286	-0.274286
Chr1B	27832719	0.0214031	Chr1B	27832719	0.655172	0.551724	0.103448
Chr1B	27851619	0.113379	Chr1B	27851619	0.952381	0.714286	0.238095
Chr1B	27915325	0.0893939	Chr1B	27915325	0.909091	0.697674	0.211416
Chr1B	27915630	0.271019	Chr1B	27915630	0.933333	0.565217	0.368116
Chr1B	27932777	0.163265	Chr1B	27932777	1	0.714286	0.285714
Chr1B	27946121	0.00342546	Chr1B	27946121	0.90625	0.864865	0.0413851
Chr1B	28137951	0.0459137	Chr1B	28137951	0.818182	0.666667	0.151515
Chr1B	28224437	0.137188	Chr1B	28224437	0.928571	0.666667	0.261905
Chr1B	28367017	0.0278214	Chr1B	28367017	0.225806	0.34375	-0.117944
Chr1B	28394904	0.0483951	Chr1B	28394904	0.6	0.444444	0.155556
Chr1B	28799206	0.0442341	Chr1B	28799206	0.533333	0.384615	0.148718
Chr1B	28799313	0.052717	Chr1B	28799313	0.882353	0.72	0.162353
Chr1B	28799872	0.183655	Chr1B	28799872	0.666667	0.363636	0.30303
Chr1B	28826784	1.125	Chr1B	28826784	1	0.25	0.75
Chr1B	28826830	0.72	Chr1B	28826830	1	0.4	0.6
Chr1B	28832092	0.402696	Chr1B	28832092	0.384615	0.833333	-0.448718
Chr1B	28838677	0.0473373	Chr1B	28838677	1	0.846154	0.153846
Chr1B	28968935	0.0637755	Chr1B	28968935	0.5	0.321429	0.178571
Chr1B	28970126	0.0317147	Chr1B	28970126	0.8	0.925926	-0.125926
Chr1B	28971803	0.431793	Chr1B	28971803	0.0909091	0.555556	-0.464646
Chr1B	29285609	0.0498615	Chr1B	29285609	1	0.842105	0.157895
Chr1B	29303725	0.25205	Chr1B	29303725	0.875	0.52	0.355
Chr1B	29325022	0.143938	Chr1B	29325022	0.608696	0.340426	0.26827
Chr1B	29345729	0.00386427	Chr1B	29345729	0.571429	0.615385	-0.043956
Chr1B	29345782	0.0246914	Chr1B	29345782	0.666667	0.555556	0.111111
Chr1B	29368621	0.0414371	Chr1B	29368621	0.583333	0.727273	-0.143939
Chr1B	29435771	0.000153479	Chr1B	29435771	0.821429	0.830189	-0.00876011
Chr1B	29733928	0.00244511	Chr1B	29733928	0.692308	0.727273	-0.034965
Chr1B	29735317	0.0355556	Chr1B	29735317	1	0.866667	0.133333
Chr1B	29735822	0.08	Chr1B	29735822	0.3	0.5	-0.2
Chr1B	29738159	1.02041	Chr1B	29738159	0.857143	0.142857	0.714286
Chr1B	29750343	0.10125	Chr1B	29750343	0.4	0.625	-0.225
Chr1B	29777977	0.0342971	Chr1B	29777977	0.75	0.619048	0.130952
Chr1B	29789388	0.067867	Chr1B	29789388	0.315789	0.5	-0.184211
Chr1B	29830721	0.5	Chr1B	29830721	1	0.5	0.5
Chr1B	30101931	0.00480584	Chr1B	30101931	0.833333	0.882353	-0.0490196
Chr1B	30102955	0.0192921	Chr1B	30102955	0.714286	0.8125	-0.0982143
Chr1B	30105889	0.000138889	Chr1B	30105889	0.875	0.866667	0.00833333
Chr1B	30526818	0.00426036	Chr1B	30526818	0.846154	0.8	0.0461538
Chr1B	30610859	0.0239488	Chr1B	30610859	0.518519	0.409091	0.109428
Chr1B	30675884	0.5	Chr1B	30675884	1	0.5	0.5
Chr1B	30675943	0.435556	Chr1B	30675943	0.666667	0.2	0.466667
Chr1B	31004078	0.0295579	Chr1B	31004078	0.533333	0.411765	0.121569
Chr1B	31034783	0.0429363	Chr1B	31034783	0.615385	0.761905	-0.14652
Chr1B	31035629	0.0843373	Chr1B	31035629	0.741935	0.536585	0.20535
Chr1B	31074435	0.0618999	Chr1B	31074435	0.925926	0.75	0.175926
Chr1B	31236473	0.231409	Chr1B	31236473	0.529412	0.869565	-0.340153
Chr1B	31363846	0.14876	Chr1B	31363846	1	0.727273	0.272727
Chr1B	31376272	0.0555556	Chr1B	31376272	1	0.833333	0.166667
Chr1B	31670704	0	Chr1B	31670704	0.5	0.5	0
Chr1B	31710798	0.0555556	Chr1B	31710798	0.916667	0.75	0.166667
Chr1B	31713005	0.222222	Chr1B	31713005	1	0.666667	0.333333
Chr1B	31873691	0.32	Chr1B	31873691	1	0.6	0.4
Chr1B	31878040	0.0152819	Chr1B	31878040	0.818182	0.730769	0.0874126
Chr1B	31880716	0.78125	Chr1B	31880716	1	0.375	0.625
Chr1B	31881616	0.0417284	Chr1B	31881616	0.633333	0.777778	-0.144444
Chr1B	31945508	0.0123383	Chr1B	31945508	0.689655	0.611111	0.0785441
Chr1B	31945547	0.0410656	Chr1B	31945547	0.875	0.731707	0.143293
Chr1B	32029758	0.000236295	Chr1B	32029758	0.75	0.73913	0.0108696
Chr1B	32045325	0.131756	Chr1B	32045325	0.583333	0.84	-0.256667
Chr1B	32182016	0.21018	Chr1B	32182016	0.538462	0.214286	0.324176
Chr1B	32205891	0.14497	Chr1B	32205891	1	0.730769	0.269231
Chr1B	32206150	1.41828	Chr1B	32206150	1	0.157895	0.842105
Chr1B	32305496	0.0078125	Chr1B	32305496	0.4375	0.375	0.0625
Chr1B	32382098	0.5	Chr1B	32382098	1	0.5	0.5
Chr1B	32403809	0.312572	Chr1B	32403809	0.851852	0.456522	0.39533
Chr1B	32405995	0.0379276	Chr1B	32405995	0.243243	0.380952	-0.137709
Chr1B	32411973	0.245	Chr1B	32411973	0.75	0.4	0.35
Chr1B	32508839	0.00636423	Chr1B	32508839	0.2	0.25641	-0.0564103
Chr1B	32537299	0.125	Chr1B	32537299	1	0.75	0.25
Chr1B	32593351	0.100889	Chr1B	32593351	0.411765	0.636364	-0.224599
Chr1B	32594200	0.0155709	Chr1B	32594200	0.5	0.411765	0.0882353
Chr1B	32598642	0.0107631	Chr1B	32598642	0.857143	0.783784	0.0733591
Chr1B	32600062	0.18	Chr1B	32600062	0.5	0.8	-0.3
Chr1B	32618233	0.03125	Chr1B	32618233	1	0.875	0.125
Chr1B	32729115	0.163265	Chr1B	32729115	1	0.714286	0.285714
Chr1B	32733945	0.0555556	Chr1B	32733945	0.5	0.333333	0.166667
Chr1B	32855075	0.0157388	Chr1B	32855075	0.83871	0.75	0.0887097
Chr1B	33401244	0.189349	Chr1B	33401244	0.307692	0.615385	-0.307692
Chr1B	33472009	0.680556	Chr1B	33472009	0.0833333	0.666667	-0.583333
Chr1B	33520868	0.000184911	Chr1B	33520868	0.615385	0.625	-0.00961538
Chr1B	33593682	0.222222	Chr1B	33593682	1	0.666667	0.333333
Chr1B	33659559	0.311634	Chr1B	33659559	0.894737	0.5	0.394737
Chr1B	34160511	0.000311202	Chr1B	34160511	0.756757	0.769231	-0.012474
Chr1B	34421993	0.00029132	Chr1B	34421993	0.15	0.137931	0.012069
Chr1B	34454278	0.0725624	Chr1B	34454278	1	0.809524	0.190476
Chr1B	34454294	0.0103379	Chr1B	34454294	0.705882	0.777778	-0.0718954
Chr1B	34542913	0.0247699	Chr1B	34542913	0.405405	0.294118	0.111288
Chr1B	34637556	0.1348	Chr1B	34637556	0.875	0.615385	0.259615
Chr1B	34826921	0.00602845	Chr1B	34826921	0.588235	0.533333	0.054902
Chr1B	34893011	0.0159439	Chr1B	34893011	0.625	0.714286	-0.0892857
Chr1B	34893034	0.138689	Chr1B	34893034	0.416667	0.68	-0.263333
Chr1B	34893237	0.0246914	Chr1B	34893237	1	0.888889	0.111111
Chr1B	34980234	0.0525931	Chr1B	34980234	0.837838	1	-0.162162
Chr1B	35093050	0.107781	Chr1B	35093050	0.625	0.857143	-0.232143
Chr1B	35188873	0.00936288	Chr1B	35188873	0.868421	0.8	0.0684211
Chr1B	35279916	0.190139	Chr1B	35279916	0.291667	0.6	-0.308333
Chr1B	35367528	0.0555556	Chr1B	35367528	0.666667	0.5	0.166667
Chr1B	35422306	0.18	Chr1B	35422306	0.2	0.5	-0.3
Chr1B	35499787	0.06125	Chr1B	35499787	0.875	0.7	0.175
Chr1B	35714893	0.0146939	Chr1B	35714893	0.714286	0.8	-0.0857143
Chr1B	36051046	0.00645661	Chr1B	36051046	0.818182	0.875	-0.0568182
Chr1B	36054093	0.543776	Chr1B	36054093	0.95	0.428571	0.521429
Chr1B	36056713	0.131666	Chr1B	36056713	0.625	0.368421	0.256579
Chr1B	36056737	0.000555556	Chr1B	36056737	0.666667	0.65	0.0166667
Chr1B	36057497	0.102756	Chr1B	36057497	0.866667	0.64	0.226667
Chr1B	36186101	0.0913142	Chr1B	36186101	0.777778	0.564103	0.213675
Chr1B	36249268	0.045	Chr1B	36249268	1	0.85	0.15
Chr1B	36281050	0.0003125	Chr1B	36281050	0.7	0.6875	0.0125
Chr1B	36343225	0.00230339	Chr1B	36343225	0.769231	0.735294	0.0339367
Chr1B	36343304	0.0460778	Chr1B	36343304	0.285714	0.4375	-0.151786
Chr1B	36642972	0.0212497	Chr1B	36642972	0.923077	0.82	0.103077
Chr1B	36643042	0.134431	Chr1B	36643042	1	0.740741	0.259259
Chr1B	36643298	0.0130396	Chr1B	36643298	0.652174	0.571429	0.0807453
Chr1B	36643352	0.000204061	Chr1B	36643352	0.888889	0.878788	0.010101
Chr1B	36644485	0.0604915	Chr1B	36644485	1	0.826087	0.173913
Chr1B	37321367	0.02	Chr1B	37321367	0.5	0.6	-0.1
Chr1B	37419887	0.10449	Chr1B	37419887	0.4	0.628571	-0.228571
Chr1B	37428007	0.00113379	Chr1B	37428007	0.642857	0.666667	-0.0238095
Chr1B	37606758	0.0355556	Chr1B	37606758	0.533333	0.666667	-0.133333
Chr1B	37613759	0.441887	Chr1B	37613759	0.857143	0.387097	0.470046
Chr1B	37669272	0.00347222	Chr1B	37669272	0.875	0.916667	-0.0416667
Chr1B	37807921	0.02	Chr1B	37807921	0.8	0.7	0.1
Chr1B	37928934	0.384932	Chr1B	37928934	0.4	0.83871	-0.43871
Chr1B	38046774	0	Chr1B	38046774	0.925926	0.925926	0
Chr1B	38215640	0.0622837	Chr1B	38215640	1	0.823529	0.176471
Chr1B	38227203	0.18385	Chr1B	38227203	0.75	0.446809	0.303191
Chr1B	38330512	0.119624	Chr1B	38330512	0.625	0.869565	-0.244565
Chr1B	38332273	0.0555556	Chr1B	38332273	0.666667	0.5	0.166667
Chr1B	38739604	0.18	Chr1B	38739604	0.75	0.45	0.3
Chr1B	38903552	0.101977	Chr1B	38903552	1	0.774194	0.225806
Chr1B	38906587	1.125	Chr1B	38906587	1	0.25	0.75
Chr1B	38906710	0.0102041	Chr1B	38906710	0.5	0.428571	0.0714286
Chr1B	38925717	0.00347222	Chr1B	38925717	0.5	0.458333	0.0416667
Chr1B	39134339	0.125	Chr1B	39134339	0.5	0.75	-0.25
Chr1B	39134392	0.0433275	Chr1B	39134392	0.909091	0.761905	0.147186
Chr1B	39134451	0.01125	Chr1B	39134451	0.875	0.8	0.075
Chr1B	39292601	0.0768377	Chr1B	39292601	0.827586	0.631579	0.196007
Chr1B	39322605	0.222222	Chr1B	39322605	0.291667	0.625	-0.333333
Chr1B	39322622	0.142222	Chr1B	39322622	0.333333	0.6	-0.266667
Chr1B	39361265	0.0283447	Chr1B	39361265	0.785714	0.666667	0.119048
Chr1B	39363022	0.23809	Chr1B	39363022	0.444444	0.789474	-0.345029
Chr1B	39487582	0.426036	Chr1B	39487582	1	0.538462	0.461538
Chr1B	39558171	0.00120882	Chr1B	39558171	0.232558	0.257143	-0.0245847
Chr1B	39564525	0.0197964	Chr1B	39564525	0.875	0.77551	0.0994898
Chr1B	39577202	0.0319467	Chr1B	39577202	0.727273	0.853659	-0.126386
Chr1B	39580779	0.0173604	Chr1B	39580779	0.478261	0.571429	-0.0931677
Chr1B	39665536	0.0332986	Chr1B	39665536	1	0.870968	0.129032
Chr1B	39673559	0.0428671	Chr1B	39673559	0.83871	0.692308	0.146402
Chr1B	39725170	0.1777	Chr1B	39725170	0.875	0.576923	0.298077
Chr1B	40034075	0.383635	Chr1B	40034075	0.964286	0.526316	0.43797
Chr1B	40050262	0.0372273	Chr1B	40050262	0.689655	0.826087	-0.136432
Chr1B	40298241	0.321761	Chr1B	40298241	0.785714	0.384615	0.401099
Chr1B	40486176	0.15125	Chr1B	40486176	0.875	0.6	0.275
Chr1B	40538175	0.0185969	Chr1B	40538175	0.571429	0.475	0.0964286
Chr1B	40663111	0.767222	Chr1B	40663111	0.346154	0.965517	-0.619363
Chr1B	40738731	0.08	Chr1B	40738731	1	0.8	0.2
Chr1B	41285660	0.000133496	Chr1B	41285660	0.147059	0.138889	0.00816993
Chr1B	41303172	0.071358	Chr1B	41303172	0.3	0.111111	0.188889
Chr1B	41306330	0.170139	Chr1B	41306330	0.333333	0.625	-0.291667
Chr1B	41443034	0.0408163	Chr1B	41443034	0.657143	0.8	-0.142857
Chr1B	41741087	0.0898944	Chr1B	41741087	0.634146	0.846154	-0.212008
Chr1B	42228930	0.00491032	Chr1B	42228930	0.783784	0.833333	-0.0495495
Chr1B	42229024	0.0469353	Chr1B	42229024	0.446809	0.6	-0.153191
Chr1B	42246350	0.264463	Chr1B	42246350	1	0.636364	0.363636
Chr1B	42246375	0.14497	Chr1B	42246375	0.769231	0.5	0.269231
Chr1B	42363489	3.29152e-05	Chr1B	42363489	0.827586	0.823529	0.0040568
Chr1B	42365350	0.235894	Chr1B	42365350	0.888889	0.545455	0.343434
Chr1B	42366221	0.0977285	Chr1B	42366221	0.578947	0.8	-0.221053
Chr1B	42412361	0.0326757	Chr1B	42412361	0.285714	0.157895	0.12782
Chr1B	42412419	0.0261224	Chr1B	42412419	0.285714	0.4	-0.114286
Chr1B	42452587	0.0152431	Chr1B	42452587	0.722222	0.809524	-0.0873016
Chr1B	42708963	0.094518	Chr1B	42708963	0.695652	0.913043	-0.217391
Chr1B	42709038	0.08	Chr1B	42709038	1	0.8	0.2
Chr1B	42709089	0.366719	Chr1B	42709089	0.961538	0.533333	0.428205
Chr1B	42876763	0.0863552	Chr1B	42876763	0.636364	0.428571	0.207792
Chr1B	42956651	0.245	Chr1B	42956651	0.65	1	-0.35
Chr1B	42956682	0.16255	Chr1B	42956682	0.631579	0.916667	-0.285088
Chr1B	42956805	0.00888889	Chr1B	42956805	0.333333	0.4	-0.0666667
Chr1B	42959656	0.0231723	Chr1B	42959656	0.78125	0.888889	-0.107639
Chr1B	42959701	0.00517698	Chr1B	42959701	0.815789	0.866667	-0.0508772
Chr1B	43086018	0.16255	Chr1B	43086018	0.916667	0.631579	0.285088
Chr1B	43321312	0.163265	Chr1B	43321312	1	0.714286	0.285714
Chr1B	43470372	0.00734619	Chr1B	43470372	0.727273	0.666667	0.0606061
Chr1B	43471259	0.00888889	Chr1B	43471259	0.466667	0.4	0.0666667
Chr1B	43471441	0.5	Chr1B	43471441	1	0.5	0.5
Chr1B	43750264	0.197551	Chr1B	43750264	0.742857	0.428571	0.314286
Chr1B	44084481	0.585744	Chr1B	44084481	0.941176	0.4	0.541176
Chr1B	44103851	0.202479	Chr1B	44103851	0.5	0.181818	0.318182
Chr1B	44103865	0.0715406	Chr1B	44103865	0.45	0.26087	0.18913
Chr1B	44113402	0.32	Chr1B	44113402	1	0.6	0.4
Chr1B	44115165	0.000637755	Chr1B	44115165	0.857143	0.875	-0.0178571
Chr1B	44118281	0.212006	Chr1B	44118281	0.674419	1	-0.325581
Chr1B	44874189	0.02	Chr1B	44874189	0.9	0.8	0.1
Chr1B	44882774	0.0715851	Chr1B	44882774	1	0.810811	0.189189
Chr1B	44922767	0.045	Chr1B	44922767	0.25	0.4	-0.15
Chr1B	45041745	0.380826	Chr1B	45041745	0.363636	0.8	-0.436364
Chr1B	45080453	0.0117739	Chr1B	45080453	0.782609	0.705882	0.0767263
Chr1B	45081874	0.5	Chr1B	45081874	1	0.5	0.5
Chr1B	45116746	0.18	Chr1B	45116746	0.8	0.5	0.3
Chr1B	45226783	0.127869	Chr1B	45226783	0.702703	0.955556	-0.252853
Chr1B	45232848	0.339633	Chr1B	45232848	0.642857	0.230769	0.412088
Chr1B	45530428	0.653061	Chr1B	45530428	1	0.428571	0.571429
Chr1B	45553313	0.00875865	Chr1B	45553313	0.625	0.558824	0.0661765
Chr1B	45748494	0.0490256	Chr1B	45748494	0.611111	0.454545	0.156566
Chr1B	45759356	0.0244088	Chr1B	45759356	0.536585	0.647059	-0.110473
Chr1B	45822454	0	Chr1B	45822454	0.666667	0.666667	0
Chr1B	46022614	0.0292409	Chr1B	46022614	0.676471	0.555556	0.120915
Chr1B	46169267	0.184022	Chr1B	46169267	0.583333	0.28	0.303333
Chr1B	46238659	0.46806	Chr1B	46238659	0.892857	0.409091	0.483766
Chr1B	46314546	0.00888889	Chr1B	46314546	0.2	0.266667	-0.0666667
Chr1B	46314572	0.208117	Chr1B	46314572	0.870968	0.548387	0.322581
Chr1B	46316069	0.0229592	Chr1B	46316069	0.857143	0.75	0.107143
Chr1B	46316494	0.00347222	Chr1B	46316494	0.5	0.541667	-0.0416667
Chr1B	46437376	0.08	Chr1B	46437376	1	0.8	0.2
Chr1B	46437420	0.00347222	Chr1B	46437420	0.833333	0.875	-0.0416667
Chr1B	46450348	0.0188408	Chr1B	46450348	0.55	0.647059	-0.0970588
Chr1B	46515951	0.000438957	Chr1B	46515951	0.866667	0.851852	0.0148148
Chr1B	47062791	0.0328731	Chr1B	47062791	1	0.871795	0.128205
Chr1B	47064283	0.222222	Chr1B	47064283	1	0.666667	0.333333
Chr1B	47192477	0.0739998	Chr1B	47192477	0.451613	0.259259	0.192354
Chr1B	47309119	0.28125	Chr1B	47309119	0.75	0.375	0.375
Chr1B	47332236	0.107587	Chr1B	47332236	0.575758	0.807692	-0.231935
Chr1B	47332430	0.571856	Chr1B	47332430	0.1875	0.722222	-0.534722
Chr1B	47338730	0.03125	Chr1B	47338730	0.875	0.75	0.125
Chr1B	49066182	0.0323967	Chr1B	49066182	0.6	0.727273	-0.127273
Chr1B	49085290	0.0271638	Chr1B	49085290	0.973684	0.857143	0.116541
Chr1B	49086845	0.140138	Chr1B	49086845	0.764706	0.5	0.264706
Chr1B	49094613	0.0298765	Chr1B	49094613	0.527778	0.65	-0.122222
Chr1B	49126032	0.0210697	Chr1B	49126032	0.909091	0.806452	0.102639
Chr1B	49128463	0.52898	Chr1B	49128463	0.285714	0.8	-0.514286
Chr1B	49136852	0.00913075	Chr1B	49136852	0.432432	0.5	-0.0675676
Chr1B	49137473	0.183655	Chr1B	49137473	0.666667	0.363636	0.30303
Chr1B	49308828	0.293345	Chr1B	49308828	1	0.617021	0.382979
Chr1B	49309212	0.0170892	Chr1B	49309212	0.357143	0.264706	0.092437
Chr1B	49309332	0.0322121	Chr1B	49309332	0.478261	0.351351	0.12691
Chr1B	49316751	0.10849	Chr1B	49316751	0.638889	0.871795	-0.232906
Chr1B	49389806	0.439043	Chr1B	49389806	0.0769231	0.545455	-0.468531
Chr1B	49400750	0.0535318	Chr1B	49400750	0.71875	0.882353	-0.163603
Chr1B	49425374	0.000326217	Chr1B	49425374	0.172414	0.185185	-0.0127714
Chr1B	49441638	0.0535318	Chr1B	49441638	0.882353	0.71875	0.163603
Chr1B	49446445	0.103306	Chr1B	49446445	0.5	0.727273	-0.227273
Chr1B	49446634	0.0125347	Chr1B	49446634	0.8125	0.733333	0.0791667
Chr1B	49538951	0.000181406	Chr1B	49538951	0.809524	0.8	0.00952381
Chr1B	49794142	0.10449	Chr1B	49794142	0.928571	0.7	0.228571
Chr1B	49805537	0.222222	Chr1B	49805537	0.333333	0.666667	-0.333333
Chr1B	50195311	0.245	Chr1B	50195311	0.6	0.25	0.35
Chr1B	50200807	0.111497	Chr1B	50200807	0.611111	0.375	0.236111
Chr1B	50490640	0.0008	Chr1B	50490640	0.1	0.12	-0.02
Chr1B	51042417	0.0230291	Chr1B	51042417	0.166667	0.273973	-0.107306
Chr1B	51339986	0.268889	Chr1B	51339986	0.7	0.333333	0.366667
Chr1B	51722550	0.0228285	Chr1B	51722550	0.722222	0.615385	0.106838
Chr1B	52188871	0.00440313	Chr1B	52188871	0.727273	0.774194	-0.0469208
Chr1B	52190748	0.10449	Chr1B	52190748	0.8	0.571429	0.228571
Chr1B	52214325	0.215539	Chr1B	52214325	0.772727	0.444444	0.328283
Chr1B	52214582	0.00183655	Chr1B	52214582	0.363636	0.333333	0.030303
Chr1B	52214683	0.00101758	Chr1B	52214683	0.714286	0.736842	-0.0225564
Chr1B	52214715	0.0265197	Chr1B	52214715	0.933333	0.818182	0.115152
Chr1B	52216426	0.000816243	Chr1B	52216426	0.611111	0.590909	0.020202
Chr1B	52932017	0.0555556	Chr1B	52932017	0.5	0.666667	-0.166667
Chr1B	52934792	0.797784	Chr1B	52934792	0.631579	0	0.631579
Chr1B	52990545	0.0253227	Chr1B	52990545	0.413793	0.526316	-0.112523
Chr1B	53310482	0.00175583	Chr1B	53310482	0.740741	0.711111	0.0296296
Chr1B	54477110	0.1152	Chr1B	54477110	0.76	1	-0.24
Chr1B	54636159	0.00913075	Chr1B	54636159	0.5	0.567568	-0.0675676
Chr1B	54639636	0.00295858	Chr1B	54639636	0.538462	0.576923	-0.0384615
Chr1B	54639744	0.00882155	Chr1B	54639744	0.647059	0.580645	0.0664137
Chr1B	54639836	0.18	Chr1B	54639836	1	0.7	0.3
Chr1B	54650177	0.0258482	Chr1B	54650177	0.526316	0.64	-0.113684
Chr1B	54711044	0.00590737	Chr1B	54711044	0.804348	0.75	0.0543478
Chr1B	54728151	0.00806248	Chr1B	54728151	0.222222	0.285714	-0.0634921
Chr1B	54728711	0.370756	Chr1B	54728711	0.875	0.444444	0.430556
Chr1B	55176223	0.0248619	Chr1B	55176223	0.655172	0.766667	-0.111494
Chr1B	55215686	0.0679147	Chr1B	55215686	0.454545	0.27027	0.184275
Chr1B	56369343	0.222222	Chr1B	56369343	0.5	0.833333	-0.333333
Chr1B	56369383	0.0847751	Chr1B	56369383	0.705882	0.5	0.205882
Chr1B	56989130	0.0794415	Chr1B	56989130	0.653846	0.454545	0.199301
Chr1B	57115259	0.0205839	Chr1B	57115259	0.434783	0.333333	0.101449
Chr1B	57609480	0.03125	Chr1B	57609480	1	0.875	0.125
Chr1B	57764309	0.00222222	Chr1B	57764309	0.8	0.833333	-0.0333333
Chr1B	58072657	0.00453515	Chr1B	58072657	0.857143	0.904762	-0.047619
Chr1B	58380683	0.156358	Chr1B	58380683	0.842105	0.5625	0.279605
Chr1B	58425156	0.222222	Chr1B	58425156	0.666667	1	-0.333333
Chr1B	58428735	0.256806	Chr1B	58428735	0.375	0.733333	-0.358333
Chr1B	58588603	0.0555556	Chr1B	58588603	0.777778	0.611111	0.166667
Chr1B	58966488	0.219125	Chr1B	58966488	0.487179	0.818182	-0.331002
Chr1B	60046200	0.556033	Chr1B	60046200	0.8	0.272727	0.527273
Chr1B	61388475	0.380896	Chr1B	61388475	0.894737	0.458333	0.436404
Chr1B	61555109	0.112902	Chr1B	61555109	0.894737	0.657143	0.237594
Chr1B	61602015	0.136106	Chr1B	61602015	1	0.73913	0.26087
Chr1B	61908409	9.64506e-05	Chr1B	61908409	0.777778	0.770833	0.00694444
Chr1B	61913551	1.43195	Chr1B	61913551	1	0.153846	0.846154
Chr1B	61915845	0.5	Chr1B	61915845	1	0.5	0.5
Chr1B	61984668	0.0555556	Chr1B	61984668	1	0.833333	0.166667
Chr1B	62066822	0.0143985	Chr1B	62066822	0.266667	0.181818	0.0848485
Chr1B	62356716	0.906065	Chr1B	62356716	0.923077	0.25	0.673077
Chr1B	62971842	0.0066568	Chr1B	62971842	0.75	0.692308	0.0576923
Chr1B	63393494	0.0246914	Chr1B	63393494	1	0.888889	0.111111
Chr1B	63393537	0.26114	Chr1B	63393537	0.352941	0.714286	-0.361345
Chr1B	63416464	0.00480584	Chr1B	63416464	0.666667	0.617647	0.0490196
Chr1B	63884885	0.000276817	Chr1B	63884885	0.588235	0.6	-0.0117647
Chr1B	64191480	0.0357459	Chr1B	64191480	0.411765	0.545455	-0.13369
Chr1B	64191490	0.0756173	Chr1B	64191490	0.388889	0.583333	-0.194444
Chr1B	64278112	0.00734619	Chr1B	64278112	0.772727	0.833333	-0.0606061
Chr1B	64290261	0.0193298	Chr1B	64290261	0.904762	0.806452	0.0983103
Chr1B	64352181	0.163265	Chr1B	64352181	1	0.714286	0.285714
Chr1B	64353129	0.0378489	Chr1B	64353129	0.285714	0.148148	0.137566
Chr1B	64355526	0.00888889	Chr1B	64355526	0.6	0.666667	-0.0666667
Chr1B	64570420	0.0438957	Chr1B	64570420	0.555556	0.407407	0.148148
Chr1B	64793748	0.125	Chr1B	64793748	0.5	0.75	-0.25
Chr1B	65157032	0.0131128	Chr1B	65157032	0.923077	0.842105	0.0809717
Chr1B	65158336	0.0250676	Chr1B	65158336	0.935484	0.823529	0.111954
Chr1B	65168271	0.494885	Chr1B	65168271	0.897436	0.4	0.497436
Chr1B	65170649	0.5	Chr1B	65170649	1	0.5	0.5
Chr1B	65171043	0.14876	Chr1B	65171043	1	0.727273	0.272727
Chr1B	65276177	0.0238017	Chr1B	65276177	0.909091	0.8	0.109091
Chr1B	66020217	0.0893034	Chr1B	66020217	0.47619	0.6875	-0.21131
Chr1B	66085789	0.18	Chr1B	66085789	1	0.7	0.3
Chr1B	67346927	0.195312	Chr1B	67346927	0.5	0.8125	-0.3125
Chr1B	67733036	0.0584411	Chr1B	67733036	0.615385	0.444444	0.17094
Chr1B	67922231	0.0133884	Chr1B	67922231	0.9	0.818182	0.0818182
Chr1B	68096585	0.02	Chr1B	68096585	1	0.9	0.1
Chr1B	68302072	0.000987654	Chr1B	68302072	0.777778	0.8	-0.0222222
Chr1B	68430573	0.089497	Chr1B	68430573	0.538462	0.75	-0.211538
Chr1B	68647297	0.0836777	Chr1B	68647297	0.545455	0.75	-0.204545
Chr1B	68651698	0.0039347	Chr1B	68651698	0.625	0.580645	0.0443548
Chr1B	68651827	0.0153125	Chr1B	68651827	0.35	0.4375	-0.0875
Chr1B	68651906	0.100181	Chr1B	68651906	0.7	0.47619	0.22381
Chr1B	68652321	0.0666415	Chr1B	68652321	0.904762	0.722222	0.18254
Chr1B	68652487	0.0706602	Chr1B	68652487	0.962963	0.775	0.187963
Chr1B	68888982	0.0542858	Chr1B	68888982	0.724138	0.888889	-0.164751
Chr1B	69036945	0.000661157	Chr1B	69036945	0.818182	0.8	0.0181818
Chr1B	69159907	0.0355556	Chr1B	69159907	0.666667	0.8	-0.133333
Chr1B	69220292	0.255102	Chr1B	69220292	1	0.642857	0.357143
Chr1B	69220310	0.222222	Chr1B	69220310	0.9375	0.604167	0.333333
Chr1B	69718530	0.0539796	Chr1B	69718530	0.75	0.914286	-0.164286
Chr1B	71110357	0.32	Chr1B	71110357	0.4	0.8	-0.4
Chr1B	71164813	0.0212076	Chr1B	71164813	0.73913	0.842105	-0.102975
Chr1B	71262452	0.00795057	Chr1B	71262452	0.772727	0.709677	0.0630499
Chr1B	71337481	0.0167457	Chr1B	71337481	0.647059	0.555556	0.0915033
Chr1B	71466470	0.00154321	Chr1B	71466470	0.25	0.222222	0.0277778
Chr1B	71466477	0.00692042	Chr1B	71466477	0.529412	0.470588	0.0588235
Chr1B	71906796	0.0146939	Chr1B	71906796	0.714286	0.8	-0.0857143
Chr1B	71908727	0.0137537	Chr1B	71908727	0.6	0.682927	-0.0829268
Chr1B	71909798	0.0408163	Chr1B	71909798	0.952381	0.809524	0.142857
Chr1B	71921936	0.089497	Chr1B	71921936	0.75	0.538462	0.211538
Chr1B	71922132	0.0223743	Chr1B	71922132	0.625	0.730769	-0.105769
Chr1B	72200369	0.233916	Chr1B	72200369	0.857143	0.515152	0.341991
Chr1B	72360245	0.0288	Chr1B	72360245	1	0.88	0.12
Chr1B	72360773	0.00617284	Chr1B	72360773	0.833333	0.777778	0.0555556
Chr1B	72360797	0.258112	Chr1B	72360797	0.823529	0.464286	0.359244
Chr1B	72548131	0.178825	Chr1B	72548131	0.583333	0.882353	-0.29902
Chr1B	73490936	0.0176142	Chr1B	73490936	0.653846	0.56	0.0938462
Chr1B	73558595	0.000918367	Chr1B	73558595	0.8	0.821429	-0.0214286
Chr1B	73823252	0.0622837	Chr1B	73823252	1	0.823529	0.176471
Chr1B	73939310	0.094302	Chr1B	73939310	0.857143	0.64	0.217143
Chr1B	73954408	0.030124	Chr1B	73954408	0.85	0.727273	0.122727
Chr1B	73960723	0.0357459	Chr1B	73960723	0.454545	0.588235	-0.13369
Chr1B	73962199	0.222222	Chr1B	73962199	1	0.666667	0.333333
Chr1B	73964983	4.32526e-06	Chr1B	73964983	0.823529	0.825	-0.00147059
Chr1B	73987267	0.399723	Chr1B	73987267	0.2	0.647059	-0.447059
Chr1B	74075863	0.0246914	Chr1B	74075863	0.666667	0.555556	0.111111
Chr1B	74304685	0.00154321	Chr1B	74304685	0.777778	0.75	0.0277778
Chr1B	74306312	0.0730969	Chr1B	74306312	0.941176	0.75	0.191176
Chr1B	74306584	0.030027	Chr1B	74306584	0.818182	0.695652	0.12253
Chr1B	74563168	0.00278199	Chr1B	74563168	0.871795	0.909091	-0.037296
Chr1B	74831788	0.395062	Chr1B	74831788	0.333333	0.777778	-0.444444
Chr1B	74833033	0.0261224	Chr1B	74833033	0.714286	0.6	0.114286
Chr1B	74833056	0.0067036	Chr1B	74833056	0.842105	0.9	-0.0578947
Chr1B	74836959	0.000236295	Chr1B	74836959	0.75	0.73913	0.0108696
Chr1B	75039621	0.0247808	Chr1B	75039621	0.411765	0.523077	-0.111312
Chr1B	75676866	0.00201562	Chr1B	75676866	0.857143	0.888889	-0.031746
Chr1B	75677683	0.0102041	Chr1B	75677683	0.928571	0.857143	0.0714286
Chr1B	75685539	0.0296408	Chr1B	75685539	0.478261	0.6	-0.121739
Chr1B	75839748	0.0118343	Chr1B	75839748	0.615385	0.692308	-0.0769231
Chr1B	75940981	0.005	Chr1B	75940981	0.8	0.75	0.05
Chr1B	75941192	0.0138889	Chr1B	75941192	0.666667	0.75	-0.0833333
Chr1B	76039345	0.00413223	Chr1B	76039345	0.5	0.545455	-0.0454545
Chr1B	76039383	0.0170414	Chr1B	76039383	0.6	0.692308	-0.0923077
Chr1B	76106612	0.570177	Chr1B	76106612	0.764706	0.230769	0.533937
Chr1B	76106685	8.43313e-05	Chr1B	76106685	0.863636	0.857143	0.00649351
Chr1B	76419628	0.222222	Chr1B	76419628	1	0.666667	0.333333
Chr1B	76604885	0.0587755	Chr1B	76604885	0.6	0.428571	0.171429
Chr1B	76868550	0.00888889	Chr1B	76868550	0.666667	0.6	0.0666667
Chr1B	77019261	1.0368	Chr1B	77019261	1	0.28	0.72
Chr1B	77019293	1.0368	Chr1B	77019293	1	0.28	0.72
Chr1B	77099900	0.020792	Chr1B	77099900	0.866667	0.764706	0.101961
Chr1B	77099920	0.000385802	Chr1B	77099920	0.875	0.888889	-0.0138889
Chr1B	77207935	0.00906065	Chr1B	77207935	0.875	0.807692	0.0673077
Chr1B	77272978	0.0102041	Chr1B	77272978	0.5	0.428571	0.0714286
Chr1B	77317152	0.00617284	Chr1B	77317152	0.666667	0.722222	-0.0555556
Chr1B	77581950	0.273352	Chr1B	77581950	0.636364	0.266667	0.369697
Chr1B	77653940	0.00453515	Chr1B	77653940	0.666667	0.619048	0.047619
Chr1B	77653988	0.129424	Chr1B	77653988	0.833333	0.578947	0.254386
Chr1B	77654701	0.32	Chr1B	77654701	1	0.6	0.4
Chr1B	77654788	0.0258531	Chr1B	77654788	0.444444	0.55814	-0.113695
Chr1B	77930302	0.205915	Chr1B	77930302	0.23913	0.56	-0.32087
Chr1B	77930347	0.27093	Chr1B	77930347	0.194444	0.5625	-0.368056
Chr1B	77967991	0.18191	Chr1B	77967991	0.857143	0.555556	0.301587
Chr1B	77988166	0.00332878	Chr1B	77988166	0.911765	0.870968	0.040797
Chr1B	78161926	0.00206633	Chr1B	78161926	0.857143	0.825	0.0321429
Chr1B	78258368	0.0189335	Chr1B	78258368	0.8	0.702703	0.0972973
Chr1B	78719703	0.0919728	Chr1B	78719703	0.305556	0.52	-0.214444
Chr1B	78779739	0.00597532	Chr1B	78779739	0.806452	0.861111	-0.0546595
Chr1B	78793701	0.28125	Chr1B	78793701	1	0.625	0.375
Chr1B	78858076	0.125	Chr1B	78858076	0.5	0.75	-0.25
Chr1B	78918240	0.266021	Chr1B	78918240	0.6	0.235294	0.364706
Chr1B	79035701	0.0385802	Chr1B	79035701	0.388889	0.25	0.138889
Chr1B	79035990	0.0703125	Chr1B	79035990	0.3125	0.5	-0.1875
Chr1B	79185900	0.0392	Chr1B	79185900	1	0.86	0.14
Chr1B	79372739	0.0770891	Chr1B	79372739	0.583333	0.779661	-0.196328
Chr1B	80296824	0.0102041	Chr1B	80296824	0.571429	0.5	0.0714286
Chr1B	81126331	0.0283447	Chr1B	81126331	0.833333	0.714286	0.119048
Chr1B	81404484	0.0379479	Chr1B	81404484	0.769231	0.906977	-0.137746
Chr1B	81984490	0.346327	Chr1B	81984490	0.9	0.483871	0.416129
Chr1B	82005345	0.0987654	Chr1B	82005345	0.555556	0.777778	-0.222222
Chr1B	82153299	0.03125	Chr1B	82153299	0.625	0.5	0.125
Chr1B	82203138	0.00692042	Chr1B	82203138	0.705882	0.764706	-0.0588235
Chr1B	82391351	0.000385802	Chr1B	82391351	0.875	0.888889	-0.0138889
Chr1B	82632511	0.000899908	Chr1B	82632511	0.787879	0.766667	0.0212121
Chr1B	82649426	0.125	Chr1B	82649426	1	0.75	0.25
Chr1B	82972829	0.100569	Chr1B	82972829	0.366667	0.590909	-0.224242
Chr1B	83010732	0.0744845	Chr1B	83010732	0.473684	0.666667	-0.192982
Chr1B	83111559	0.0611859	Chr1B	83111559	0.634615	0.809524	-0.174908
Chr1B	83199861	0.00877881	Chr1B	83199861	0.695652	0.761905	-0.0662526
Chr1B	83271070	0.107167	Chr1B	83271070	0.481481	0.25	0.231481
Chr1B	83633069	0.0725624	Chr1B	83633069	0.857143	0.666667	0.190476
Chr1B	83633567	0.5	Chr1B	83633567	1	0.5	0.5
Chr1B	83663674	0.0634826	Chr1B	83663674	0.833333	0.655172	0.178161
Chr1B	83914886	0.11449	Chr1B	83914886	0.52	0.759259	-0.239259
Chr1B	83950414	0.0293848	Chr1B	83950414	1	0.878788	0.121212
Chr1B	84035543	0.0153125	Chr1B	84035543	0.6	0.6875	-0.0875
Chr1B	84035608	0.0334948	Chr1B	84035608	0.6	0.470588	0.129412
Chr1B	84424291	0.429174	Chr1B	84424291	0.875	0.411765	0.463235
Chr1B	84424402	0.330078	Chr1B	84424402	0.75	0.34375	0.40625
Chr1B	84819625	0.0506198	Chr1B	84819625	0.909091	0.75	0.159091
Chr1B	84901523	0.0194132	Chr1B	84901523	0.758621	0.857143	-0.0985222
Chr1B	84901549	0.0614775	Chr1B	84901549	0.681818	0.857143	-0.175325
Chr1B	84931511	0.17331	Chr1B	84931511	0.47619	0.181818	0.294372
Chr1B	85673923	0	Chr1B	85673923	0.8	0.8	0
Chr1B	86004842	0.5	Chr1B	86004842	1	0.5	0.5
Chr1B	86004876	0.106509	Chr1B	86004876	1	0.769231	0.230769
Chr1B	86005086	0.00806248	Chr1B	86005086	0.777778	0.714286	0.0634921
Chr1B	86083769	0.136805	Chr1B	86083769	0.2	0.461538	-0.261538
Chr1B	86084180	0.275918	Chr1B	86084180	0.428571	0.8	-0.371429
Chr1B	86084303	0.00249135	Chr1B	86084303	0.8	0.764706	0.0352941
Chr1B	86120583	0.132245	Chr1B	86120583	0.6	0.857143	-0.257143
Chr1B	86161664	0.0559862	Chr1B	86161664	0.954545	0.787234	0.167311
Chr1B	86297563	0.0582986	Chr1B	86297563	1	0.829268	0.170732
Chr1B	86809014	0.08	Chr1B	86809014	1	0.8	0.2
Chr1B	86971252	0.256263	Chr1B	86971252	0.8125	0.454545	0.357955
Chr1B	87013947	0.0135305	Chr1B	87013947	0.727273	0.809524	-0.0822511
Chr1B	87121206	0.125	Chr1B	87121206	0.25	0.5	-0.25
Chr1B	87133416	1.125	Chr1B	87133416	0.25	1	-0.75
Chr1B	87691595	0.089497	Chr1B	87691595	1	0.788462	0.211538
Chr1B	87723160	0.0057398	Chr1B	87723160	0.375	0.428571	-0.0535714
Chr1B	87727999	0.0637755	Chr1B	87727999	0.75	0.571429	0.178571
Chr1B	87750192	0.888889	Chr1B	87750192	1	0.333333	0.666667
Chr1B	87908447	0.00347222	Chr1B	87908447	0.875	0.833333	0.0416667
Chr1B	88338405	0.08	Chr1B	88338405	1	0.8	0.2
Chr1B	88338677	0.282388	Chr1B	88338677	0.533333	0.909091	-0.375758
Chr1B	88392077	0.00649345	Chr1B	88392077	0.518519	0.461538	0.0569801
Chr1B	88495544	0.116894	Chr1B	88495544	0.615385	0.857143	-0.241758
Chr1B	88882649	0.125	Chr1B	88882649	0.75	0.5	0.25
Chr1B	89111862	0.5	Chr1B	89111862	1	0.5	0.5
Chr1B	89112446	0.680556	Chr1B	89112446	0.416667	1	-0.583333
Chr1B	89130704	0.334711	Chr1B	89130704	0.5	0.0909091	0.409091
Chr1B	89181957	0.170139	Chr1B	89181957	0.333333	0.625	-0.291667
Chr1B	89473853	0.415657	Chr1B	89473853	0.25	0.705882	-0.455882
Chr1B	89569888	0.310376	Chr1B	89569888	0.272727	0.666667	-0.393939
Chr1B	89926719	0.0196838	Chr1B	89926719	0.722222	0.821429	-0.0992063
Chr1B	90110044	0.315311	Chr1B	90110044	0.647059	0.25	0.397059
Chr1B	90351536	0.00306588	Chr1B	90351536	0.868421	0.829268	0.0391528
Chr1B	90428792	0.274671	Chr1B	90428792	0.9	0.529412	0.370588
Chr1B	90437122	0.0425347	Chr1B	90437122	0.5625	0.708333	-0.145833
Chr1B	90489566	0.000996492	Chr1B	90489566	0.428571	0.40625	0.0223214
Chr1B	90500228	0.01125	Chr1B	90500228	0.875	0.8	0.075
Chr1B	90507027	0.00603792	Chr1B	90507027	0.269231	0.214286	0.0549451
Chr1B	90511817	0.0916321	Chr1B	90511817	0.478261	0.692308	-0.214047
Chr1B	90878470	0.0813502	Chr1B	90878470	0.809524	0.607843	0.201681
Chr1B	90995319	0.0653014	Chr1B	90995319	0.837838	0.657143	0.180695
Chr1B	91060151	0.72	Chr1B	91060151	1	0.4	0.6
Chr1B	91123356	0.125	Chr1B	91123356	1	0.75	0.25
Chr1B	91149341	0.0523356	Chr1B	91149341	0.75	0.588235	0.161765
Chr1B	91151353	0.0103969	Chr1B	91151353	0.655172	0.727273	-0.0721003
Chr1B	91151370	0.0555556	Chr1B	91151370	1	0.833333	0.166667
Chr1B	91490013	0.025231	Chr1B	91490013	0.416667	0.304348	0.112319
Chr1B	92253198	0.01161	Chr1B	92253198	0.904762	0.828571	0.0761905
Chr1B	92253325	0.0777089	Chr1B	92253325	0.8125	0.615385	0.197115
Chr1B	92253446	0.00290249	Chr1B	92253446	0.904762	0.866667	0.0380952
Chr1B	92372644	0.0516582	Chr1B	92372644	0.785714	0.625	0.160714
Chr1B	92898963	0.0322499	Chr1B	92898963	0.888889	0.761905	0.126984
Chr1B	92899033	0.395062	Chr1B	92899033	0.555556	1	-0.444444
Chr1B	93025473	0.0163125	Chr1B	93025473	0.862069	0.952381	-0.090312
Chr1B	93249194	0.5	Chr1B	93249194	0.5	1	-0.5
Chr1B	93252455	0.0261224	Chr1B	93252455	0.9	0.785714	0.114286
Chr1B	93862627	0.0115195	Chr1B	93862627	0.857143	0.78125	0.0758929
Chr1B	94004563	0	Chr1B	94004563	0.894737	0.894737	0
Chr1B	94088237	0.161302	Chr1B	94088237	0.520833	0.236842	0.283991
Chr1B	94090221	0.00103306	Chr1B	94090221	0.727273	0.75	-0.0227273
Chr1B	94111298	0.184311	Chr1B	94111298	0.428571	0.125	0.303571
Chr1B	94111367	0.000811765	Chr1B	94111367	0.904762	0.884615	0.0201465
Chr1B	94241157	0.00118152	Chr1B	94241157	0.78125	0.805556	-0.0243056
Chr1B	94331234	0.395062	Chr1B	94331234	1	0.555556	0.444444
Chr1B	94483588	0.189789	Chr1B	94483588	0.676471	0.368421	0.30805
Chr1B	94483630	0.170139	Chr1B	94483630	0.666667	0.375	0.291667
Chr1B	94552825	0.06125	Chr1B	94552825	0.6	0.425	0.175
Chr1B	94661332	0.0522536	Chr1B	94661332	0.5625	0.724138	-0.161638
Chr1B	95000942	0.0899908	Chr1B	95000942	0.848485	0.636364	0.212121
Chr1B	95014744	0.653061	Chr1B	95014744	1	0.428571	0.571429
Chr1B	95635488	0.00479241	Chr1B	95635488	0.818182	0.769231	0.048951
Chr1B	95808006	0.0279551	Chr1B	95808006	0.571429	0.689655	-0.118227
Chr1B	96105753	0.00366038	Chr1B	96105753	0.545455	0.588235	-0.0427807
Chr1B	96492449	0.02	Chr1B	96492449	0.75	0.85	-0.1
Chr1B	96761019	0.000661157	Chr1B	96761019	0.381818	0.363636	0.0181818
Chr1B	96761094	0.0145646	Chr1B	96761094	0.453125	0.538462	-0.0853365
Chr1B	96764110	0.0385802	Chr1B	96764110	0.888889	0.75	0.138889
Chr1B	97085724	0.347222	Chr1B	97085724	1	0.583333	0.416667
Chr1B	97086970	0.03125	Chr1B	97086970	1	0.875	0.125
Chr1B	97087390	0.0739645	Chr1B	97087390	0.5	0.307692	0.192308
Chr1B	97384525	0.0587755	Chr1B	97384525	0.4	0.571429	-0.171429
Chr1B	97384547	0.02	Chr1B	97384547	0.4	0.5	-0.1
Chr1B	97482489	0.125	Chr1B	97482489	1	0.75	0.25
Chr1B	97482764	0.0350346	Chr1B	97482764	0.75	0.882353	-0.132353
Chr1B	97483360	0.426036	Chr1B	97483360	1	0.538462	0.461538
Chr1B	97967470	0.146701	Chr1B	97967470	0.9375	0.666667	0.270833
Chr1B	97969985	0.067867	Chr1B	97969985	0.5	0.684211	-0.184211
Chr1B	98002195	0.00888889	Chr1B	98002195	0.666667	0.6	0.0666667
Chr1B	98025066	0.157303	Chr1B	98025066	0.615385	0.895833	-0.280449
Chr1B	98269508	0.174587	Chr1B	98269508	0.75	0.454545	0.295455
Chr1B	98269558	0.0102041	Chr1B	98269558	0.571429	0.5	0.0714286
Chr1B	98367887	0.00208117	Chr1B	98367887	0.677419	0.645161	0.0322581
Chr1B	98611526	0.18	Chr1B	98611526	1	0.7	0.3
Chr1B	98879662	0.00154321	Chr1B	98879662	0.833333	0.861111	-0.0277778
Chr1B	98909845	0.08	Chr1B	98909845	1	0.8	0.2
Chr1B	99017667	8.65651e-05	Chr1B	99017667	0.631579	0.625	0.00657895
Chr1B	99021589	0.0078125	Chr1B	99021589	0.75	0.8125	-0.0625
Chr1B	99021616	0.00367347	Chr1B	99021616	0.9	0.857143	0.0428571
Chr1B	99038899	0.0568551	Chr1B	99038899	0.581395	0.75	-0.168605
Chr1B	99041547	0.0775941	Chr1B	99041547	0.666667	0.863636	-0.19697
Chr1B	99044973	0.125	Chr1B	99044973	1	0.75	0.25
Chr1B	99046372	0.00150711	Chr1B	99046372	0.705882	0.733333	-0.027451
Chr1B	99289936	0.02	Chr1B	99289936	1	0.9	0.1
Chr1B	99522501	0.0355556	Chr1B	99522501	0.8	0.666667	0.133333
Chr1B	99753904	0.23809	Chr1B	99753904	0.789474	0.444444	0.345029
Chr1B	99754614	0.0480997	Chr1B	99754614	0.727273	0.882353	-0.15508
Chr1B	99766525	0.000408163	Chr1B	99766525	0.214286	0.2	0.0142857
Chr1B	100013719	0.145629	Chr1B	100013719	0.888889	0.619048	0.269841
Chr1B	100239607	0.000357938	Chr1B	100239607	0.769231	0.782609	-0.0133779
Chr1B	100264237	0.03125	Chr1B	100264237	1	0.875	0.125
Chr1B	100265074	0.00226734	Chr1B	100265074	0.818182	0.851852	-0.03367
Chr1B	100265228	0.222222	Chr1B	100265228	1	0.666667	0.333333
Chr1B	100265239	0.5	Chr1B	100265239	1	0.5	0.5
Chr1B	100446114	0.08	Chr1B	100446114	1	0.8	0.2
Chr1B	100538018	0.395062	Chr1B	100538018	0.555556	1	-0.444444
Chr1B	100538026	0.0385802	Chr1B	100538026	0.888889	0.75	0.138889
Chr1B	100551650	0.888889	Chr1B	100551650	0.333333	1	-0.666667
Chr1B	100590457	0.0573819	Chr1B	100590457	0.565217	0.395833	0.169384
Chr1B	100590484	0.086975	Chr1B	100590484	0.55	0.341463	0.208537
Chr1B	100717478	0.000246914	Chr1B	100717478	0.9	0.888889	0.0111111
Chr1B	100724056	0.0332986	Chr1B	100724056	1	0.870968	0.129032
Chr1B	101098052	0.0812955	Chr1B	101098052	0.25	0.451613	-0.201613
Chr1B	101433592	0.00792215	Chr1B	101433592	0.846154	0.909091	-0.0629371
Chr1B	101930504	0.0666415	Chr1B	101930504	0.571429	0.388889	0.18254
Chr1B	101930512	0.19358	Chr1B	101930512	0.7	0.388889	0.311111
Chr1B	102080711	0.117539	Chr1B	102080711	0.0909091	0.333333	-0.242424
Chr1B	102080724	0.358139	Chr1B	102080724	0.171429	0.594595	-0.423166
Chr1B	102080829	0.18	Chr1B	102080829	0.3	0.6	-0.3
Chr1B	102083014	0.159446	Chr1B	102083014	0.4	0.117647	0.282353
Chr1B	102312792	0.0881636	Chr1B	102312792	0.785714	0.575758	0.209957
Chr1B	102344407	0.0276331	Chr1B	102344407	0.933333	0.815789	0.117544
Chr1B	102346725	0.0371901	Chr1B	102346725	1	0.863636	0.136364
Chr1B	102350378	0.201562	Chr1B	102350378	0.761905	0.444444	0.31746
Chr1B	102353313	5.54017e-05	Chr1B	102353313	0.9	0.894737	0.00526316
Chr1B	102359386	0.0750781	Chr1B	102359386	0.4	0.59375	-0.19375
Chr1B	102359421	0.000226347	Chr1B	102359421	0.5	0.510638	-0.0106383
Chr1B	102758639	0.00967864	Chr1B	102758639	0.8	0.869565	-0.0695652
Chr1B	102761016	0.0003125	Chr1B	102761016	0.8125	0.8	0.0125
Chr1B	102761059	0.0143893	Chr1B	102761059	0.928571	0.84375	0.0848214
Chr1B	103149600	0.0342012	Chr1B	103149600	0.769231	0.9	-0.130769
Chr1B	103149611	0.0493878	Chr1B	103149611	0.642857	0.8	-0.157143
Chr1B	103150230	0.306806	Chr1B	103150230	0.825	0.433333	0.391667
Chr1B	103209581	0.045	Chr1B	103209581	0.85	1	-0.15
Chr1B	103353537	0.257725	Chr1B	103353537	0.820513	0.461538	0.358974
Chr1B	103384162	0.0247688	Chr1B	103384162	0.793103	0.681818	0.111285
Chr1B	103457190	0.5	Chr1B	103457190	0.714286	0.214286	0.5
Chr1B	103457204	0.0522396	Chr1B	103457204	0.939394	0.777778	0.161616
Chr1B	103621608	0.000350617	Chr1B	103621608	0.742857	0.756098	-0.0132404
Chr1B	103679270	0.00758769	Chr1B	103679270	0.521739	0.583333	-0.0615942
Chr1B	103819188	0.0463138	Chr1B	103819188	0.5	0.347826	0.152174
Chr1B	103819223	0.0520291	Chr1B	103819223	1	0.83871	0.16129
Chr1B	103908012	0.208508	Chr1B	103908012	0.909091	0.586207	0.322884
Chr1B	103981074	0.0626974	Chr1B	103981074	0.965517	0.788462	0.177056
Chr1B	103995051	0.290249	Chr1B	103995051	0.666667	0.285714	0.380952
Chr1B	103995117	0.0138889	Chr1B	103995117	0.333333	0.416667	-0.0833333
Chr1B	104148065	0.159367	Chr1B	104148065	0.555556	0.837838	-0.282282
Chr1B	104319416	0.163265	Chr1B	104319416	1	0.714286	0.285714
Chr1B	104332345	0.159735	Chr1B	104332345	0.217391	0.5	-0.282609
Chr1B	104356753	0.0355556	Chr1B	104356753	1	0.866667	0.133333
Chr1B	105060108	0.0496183	Chr1B	105060108	0.461538	0.619048	-0.157509
Chr1B	105060145	8.43313e-05	Chr1B	105060145	0.857143	0.863636	-0.00649351
Chr1B	105063004	0.18191	Chr1B	105063004	0.944444	0.642857	0.301587
Chr1B	105102199	1.58025	Chr1B	105102199	1	0.111111	0.888889
Chr1B	105182764	0.000429363	Chr1B	105182764	0.871795	0.857143	0.014652
Chr1B	105499500	3.78072e-05	Chr1B	105499500	0.695652	0.7	-0.00434783
Chr1B	105504026	0.0811765	Chr1B	105504026	0.820513	0.619048	0.201465
Chr1B	105504114	0.255102	Chr1B	105504114	0.542857	0.9	-0.357143
Chr1B	105505218	0.000525931	Chr1B	105505218	0.783784	0.8	-0.0162162
Chr1B	105662725	0.119737	Chr1B	105662725	0.5	0.744681	-0.244681
Chr1B	105668437	0.0272222	Chr1B	105668437	0.75	0.866667	-0.116667
Chr1B	105672859	0.278373	Chr1B	105672859	0.923077	0.55	0.373077
Chr1B	105672923	0.104933	Chr1B	105672923	0.787879	0.558824	0.229055
Chr1B	105712297	0.32	Chr1B	105712297	1	0.6	0.4
Chr1B	105818864	0.209481	Chr1B	105818864	0.96	0.636364	0.323636
Chr1B	105858824	0.0162324	Chr1B	105858824	0.666667	0.756757	-0.0900901
Chr1B	105858834	0.0138889	Chr1B	105858834	0.666667	0.75	-0.0833333
Chr1B	105860525	0.0638555	Chr1B	105860525	0.545455	0.724138	-0.178683
Chr1B	105932870	0.168828	Chr1B	105932870	0.75	0.459459	0.290541
Chr1B	105948424	0.11723	Chr1B	105948424	0.842105	0.6	0.242105
Chr1B	105949251	0.189349	Chr1B	105949251	1	0.692308	0.307692
Chr1B	106123357	0.32446	Chr1B	106123357	0.777778	0.375	0.402778
Chr1B	106124671	0.32	Chr1B	106124671	1	0.6	0.4
Chr1B	106468298	1.02041	Chr1B	106468298	1	0.285714	0.714286
Chr1B	106770234	0.00372165	Chr1B	106770234	0.823529	0.866667	-0.0431373
Chr1B	106793019	0.0659191	Chr1B	106793019	0.4375	0.619048	-0.181548
Chr1B	106827706	0.0555556	Chr1B	106827706	1	0.833333	0.166667
Chr1B	107079629	0.15125	Chr1B	107079629	0.875	0.6	0.275
Chr1B	107177278	0.0466821	Chr1B	107177278	0.222222	0.375	-0.152778
Chr1B	107311479	0.00222222	Chr1B	107311479	0.166667	0.2	-0.0333333
Chr1B	107353398	0.0102041	Chr1B	107353398	0.214286	0.142857	0.0714286
Chr1B	107583069	0.0371901	Chr1B	107583069	0.636364	0.5	0.136364
Chr1B	108015065	0.0358737	Chr1B	108015065	0.6875	0.821429	-0.133929
Chr1B	108100018	0.00154321	Chr1B	108100018	0.777778	0.75	0.0277778
Chr1B	108100149	0.000816243	Chr1B	108100149	0.777778	0.757576	0.020202
Chr1B	108153884	0.0138889	Chr1B	108153884	0.75	0.666667	0.0833333
Chr1B	108158473	0.163265	Chr1B	108158473	1	0.714286	0.285714
Chr1B	108158480	0.52898	Chr1B	108158480	0.8	0.285714	0.514286
Chr1B	108177281	0.116231	Chr1B	108177281	0.6875	0.928571	-0.241071
Chr1B	108348503	0.0524263	Chr1B	108348503	0.238095	0.4	-0.161905
Chr1B	108363964	0.0246914	Chr1B	108363964	0.666667	0.777778	-0.111111
Chr1B	108393120	0.302469	Chr1B	108393120	0.888889	0.5	0.388889
Chr1B	108585288	0.109525	Chr1B	108585288	0.367347	0.133333	0.234014
Chr1B	108609598	0.00670831	Chr1B	108609598	0.571429	0.513514	0.0579151
Chr1B	108894718	3.6523e-06	Chr1B	108894718	0.35	0.351351	-0.00135135
Chr1B	108926410	0.377308	Chr1B	108926410	0.454545	0.888889	-0.434343
Chr1B	108941902	0.00147417	Chr1B	108941902	0.615385	0.588235	0.0271493
Chr1B	109001021	0.08	Chr1B	109001021	0.5	0.3	0.2
Chr1B	109277817	0.0292235	Chr1B	109277817	0.692308	0.571429	0.120879
Chr1B	109277856	0.251625	Chr1B	109277856	0.777778	0.423077	0.354701
Chr1B	109298630	0.06125	Chr1B	109298630	0.875	0.7	0.175
Chr1B	109444556	0.202479	Chr1B	109444556	0.515152	0.833333	-0.318182
Chr1B	109609878	0.000241517	Chr1B	109609878	0.846154	0.857143	-0.010989
Chr1B	109609991	0.00352095	Chr1B	109609991	0.769231	0.727273	0.041958
Chr1B	109866530	0.0725624	Chr1B	109866530	0.666667	0.857143	-0.190476
Chr1B	110065788	0.112188	Chr1B	110065788	0.5	0.263158	0.236842
Chr1B	110065809	0.0938889	Chr1B	110065809	0.55	0.333333	0.216667
Chr1B	110160904	0.0100166	Chr1B	110160904	0.84	0.769231	0.0707692
Chr1B	110501470	0.0960251	Chr1B	110501470	0.794118	0.575	0.219118
Chr1B	110501481	0.00829161	Chr1B	110501481	0.794118	0.72973	0.0643879
Chr1B	110502636	0.00103306	Chr1B	110502636	0.909091	0.886364	0.0227273
Chr1B	110743187	0.746245	Chr1B	110743187	0.285714	0.896552	-0.610837
Chr1B	110845511	0.0340265	Chr1B	110845511	1	0.869565	0.130435
Chr1B	111533025	0.223527	Chr1B	111533025	0.483871	0.818182	-0.334311
Chr1B	111534626	0.00255102	Chr1B	111534626	0.75	0.714286	0.0357143
Chr1B	112107049	0.00617284	Chr1B	112107049	0.555556	0.5	0.0555556
Chr1B	112108304	0.0664042	Chr1B	112108304	0.891892	0.709677	0.182214
Chr1B	112189209	0.0987654	Chr1B	112189209	0.333333	0.555556	-0.222222
Chr1B	112394483	0.00537723	Chr1B	112394483	0.851852	0.8	0.0518519
Chr1B	112405615	0.0886427	Chr1B	112405615	1	0.789474	0.210526
Chr1B	112517117	0.0644731	Chr1B	112517117	0.954545	0.775	0.179545
Chr1B	112540357	0.0607369	Chr1B	112540357	0.93617	0.761905	0.174265
Chr1B	112652732	0.0239939	Chr1B	112652732	0.947368	0.837838	0.109531
Chr1B	112652780	0.0868056	Chr1B	112652780	1	0.791667	0.208333
Chr1B	112706118	0.154321	Chr1B	112706118	0.833333	0.555556	0.277778
Chr1B	112858598	0.00797784	Chr1B	112858598	0.736842	0.8	-0.0631579
Chr1B	112858690	0.000806901	Chr1B	112858690	0.902439	0.882353	0.0200861
Chr1B	112858712	0.000306722	Chr1B	112858712	0.894737	0.882353	0.0123839
Chr1B	112858744	0.0717401	Chr1B	112858744	0.939394	0.75	0.189394
Chr1B	112858770	0.0637755	Chr1B	112858770	0.928571	0.75	0.178571
Chr1B	112858816	0.0918367	Chr1B	112858816	0.928571	0.714286	0.214286
[truncated: 47,838 more rows]
